# Supplementary material for: Vaginal microbiome-hormonal contraceptive interactions associate with the mucosal proteome and HIV acquisition
Source: PLoS Pathog. 2020 Dec 23;16(12):e1009097. doi: 10.1371/journal.ppat.1009097 (PMC7790405; doi:10.1371/journal.ppat.1009097)
Supplement: S1 Table — (XLSX) [file ppat.1009097.s009.xlsx]

## Sheet: Sheet1
S1 Table. Clinical and demographic characteristics of study participants using different contraceptive methods in CAPRISA 004.
Variable	Overall	DMPA users	NET-EN users	COC users	Non-HC users	P value
Baseline Demographics	n= 685	n= 449 (65.6%)	n= 123 (18.0%)	n= 97 (14.2%)	n= 16 (2.3%)
HIV seroconverters (n, %)	61 (8.9)	46 (10.2)	8 (6.5)	7 (7.2)	0 (0.0)	0.345
Age at visit (Mean ± SD; range)	24.4 ± 5.2; 18-41	24.0 ± 5.0; 18-40	24.1 ± 5.0; 18-39	25.9 ± 5.4; 18-41	31.2 ± 5.7; 21-38	0.00245*
Years in trial (Mean ± SD; range)	1.6 ± 0.5; 0.2-2.4	1.56 ± 0.5; 0.2-2.4	1.6 ± 0.5; 0.3-2.4	1.7 ± 0.4; 0.6-2.4	1.5 ± 0.5; 0.4-2.4	0.0016*
TFV arm (n, %)	345 (50.4)	220 (49.0)	61 (49.6)	53 (54.6)	11 (68.8)	0.6
Rural (n, %)	501 (73.1)	366 (81.5)	58 (47.2)	67 (69.1)	10 (62.5)	1.23E-13*
Given Birth (n, %)	546 (79.7)	377 (84.0)	87 (70.7)	66 (68.0)	16 (100.0)	0.0000792*
Age at sexual debut (Mean ± SD; range)	17.4 ± 2.1; 12-26	17.2 ± 2.0; 12-25	17.8 ± 2.0; 13-26	17.8 ± 2.1; 14-25	17.5 ± 2.7; 13-24	0.00414*
Total lifetime sex partners (Mean ± SD; range)	3.1 ± 9.5; 1-202	3.0 ± 10.7; 1-202	3.0 ± 3.7; 1-30	2.9 ± 2.1; 1-10	9.3 ± 22.7; 1-94	0.998
Any STI reported in trial (n, %)	134/379 (35.4)	91/248 (36.7)	24/74 (32.4)	18/48 (37.5)	1/9 (11.1)	0.776
HSV-2	‡
Baseline HSV-2 seroprevalence (n, %)	349 (50.9)	229 (51.0)	58 (47.2)	51 (52.6)	11 (68.8)	0.665
HSV-2 incidence during trial (n, %)	66/329 (20.1)	42/215 (19.5)	13/64 (20.3)	10/45 (22.2)	1/6 (16.7)	0.918
Vaginal insertion ever reported in trial (n, %)	123 (18.0)	54 (12.0)	44 (35.8)	21 (21.6)	4 (25.0)	4.62E-9*
Condom Use (n, %)						0.0135*
Always	197 (28.8)	114 (25.4)	48 (39.0)	32 (28.8)	3 (18.8)
Most times	124 (18.1)	81 (18.0)	22 (17.9)	17 (17.5)	4 (25.0)
Occasionally	251 (36.6)	173 (38.5)	44 (35.8)	29 (29.9)	4 (25.0)
Never	113 (16.5)	81 (18.0)	9 (7.3)	19 (19.6)	5 (31.3)
Demographics at visit of sample collection
Lactobacillus Dominant (n, %)	407 (59.4)	277 (61.7)	73 (59.3)	52 (59.4)	5 (31.3)	0.331
Contraception use (n, %)
DMPA	449 (65.5)	449 (100.0)	0 (0.0)	0 (0.0)	0 (0.0)
NET-EN	123 (18.0)	0 (0.0)	123 (100.0)	0 (0.0)	0 (0.0)
COC	97 (14.2)	0 (0.0)	0 (0.0)	97 (100.0)	0 (0.0)
Non-Hormonal Contraceptive	16 (2.3)	0 (0.0)	0 (0.0)	0 (0.0)	16 (100.0)
Vaginal discharge (n, %)	49 (7.2)	30 (6.7)	12 (9.8)	8 (7.2)	0 (0.0)	0.483
Presence of STI infection (n, %) n	45/202 (22.3)	31/133 (23.3)	6/37 (16.2)	45/202 (22.3)	1/6 (16.7)	0.8
Any cervical ectopy (n, %) ¶	49/663 (7.4)	37/439 (8.4)	5/115 (4.3)	7/95 (7.4)	0/14 (0.0)	0.336
Vaginal insertion at visit (n, %)	33 (4.8)	15 (3.3)	12 (9.8)	6 (6.2)	0 (0.0)	0.012
Antibiotic use in past 30 days (n, %)	54 (7.9)	32 (7.1)	12 (9.8)	6 (6.2)	4 (25.0)	0.539
Sex acts in past 30 days (Mean ± SD; range) †	5.6 ± 5.2; 0-42	5.6 ± 5.2; 0-42	5.9 ± 5.3; 0-23	5.5 ± 5.1; 0-24	5.6 ± 6.4; 0-22	0.798
Median adherence during trial >50% (n, %)	415 (60.6)	280 (62.4)	66 (53.7)	56 (57.7)	13 (81.3)	0.191
‡ 6 women had inconclusive test results for HSV-2 testing at either baseline or upon trial exit that prevented grouping women into one of 3 groups, 1 woman had no test results.
n 483 women were not tested for STI's at the visit
¶ 22 women had no information at the visit of cervical ectopy
§ 115 women had no information on partner, or did not report any sex acts in past 30 days
*Significant at P<0.05
DMPA = Deoxymedroxyprogesterone acetate
COC = Combined oral contraceptive
NET-EN = Norethisterone enanthate
