# Supplementary material for: Vaginal microbiome-hormonal contraceptive interactions associate with the mucosal proteome and HIV acquisition
Source: PLoS Pathog. 2020 Dec 23;16(12):e1009097. doi: 10.1371/journal.ppat.1009097 (PMC7790405; doi:10.1371/journal.ppat.1009097)
Supplement: S2 Table — (XLSX) [file ppat.1009097.s010.xlsx]

## Sheet: Sheet1
S2 Table. Hormonal contraceptive rates upon study enrollment in CAPRISA 004
HC staus during the trial	Frequency
	(% of total women)
	685 (100%)
HC reported at sample visit
DMPA	449 (65.6%)
No HC	16 (2.3%)
NET-EN	123 (18.0%)
COC	97 (14.2%)
Total	685 (100%)
Consistent HC Method**
DMPA	431 (62.9%)
No HC	14 (2.0%)
NET-EN	105 (15.3%)
COC	78 (11.4%)
Total	628 (91.7%)
Changed HC Method
Went off DMPA	30 (4.4%)
Went on DMPA	18 (2.6%)
Changed between HC/COC/NET-EN	9 (1.3%)
Total	57 (8.3%)
Specific changes in HC Method
No HC to DMPA	0
No HC to NET-EN	0
No HC to COC	0
NET-EN to No HC	0
NET-EN to DMPA	4 (0.6%)
NET-EN to COC	5 (0.7%)
COC to No HC	1 (0.1%)
COC to DMPA	14 (2.0%)
COC to NET-EN	3 (0.4%)
DMPA to No HC	1 (0.1%)
DMPA to NET-EN	15 (2.2%)
DMPA to COC	14 (2.0%)
* all women with microbiome and contraceptive data available
** women who were reported the same hormonal contraceptive method upon enrollment an at time of sampling
HC= hormonal contraceptive
NET-EN = Norethisterone enanthate
COC = Combined oral contraceptive pill
DMPA = Deoxymedroxyprogesterone acetate
