# Supplementary material for: Vaginal microbiome-hormonal contraceptive interactions associate with the mucosal proteome and HIV acquisition
Source: PLoS Pathog. 2020 Dec 23;16(12):e1009097. doi: 10.1371/journal.ppat.1009097 (PMC7790405; doi:10.1371/journal.ppat.1009097)
Supplement: S3 Table — (XLSX) [file ppat.1009097.s011.xlsx]

## Sheet: Sheet1
S3 Table. Bacterial taxa proportion represented in vaginal samples from study participants
	% Total Bacterial Proteins
			Major Profiles			Microbiome Groups
Bacterial Taxa	All women (n=685)		Lactobacillus Dominant (n=407)	Non-Lactobacillus Dominant (n=278)		Lactobacillus sp. (n=17)	L. crispatus (n=83)	L. iners (n=301)	G. vaginalis (n=182)	Polymicrobial (n=102)
Atopobium	0.00436816		0.000527664	0.00997695		0.00226238	0.00221972	7.5521e-05	0.00845674	0.0117765
Bifidobacterium	0.00534101		0.000505254	0.0124033		0.00259285	0.000130579	0.00046067	0.0113989	0.0135868
Dialister	1.07612e-05		0	2.64773e-05		0	0	0	0	7.21635e-05
Escherichia	0.00540367		0.000368296	0.0127575		0.0196078	3.27059e-05	0.00103184	0.000495677	0.0290323
Fusobacterium	0.00443937		0.000830833	0.00970939		0	0.000118579	0.00108615	0.00327504	0.0206446
Gardnerella	0.216375		0.0194342	0.503993		0.0270476	0.000983371	0.0175596	0.669167	0.200189
Lactobacillus	0.590171		0.942971	0.0749313		0.769747	0.94505	0.955067	0.0614846	0.141686
Lactobacillus sp.	0.0946918		0.145235	0.0208765		0.519644	0.178276	0.114212	0.0183895	0.0339588
L. crispatus	0.11052		0.180043	0.00898652		0.0748949	0.702391	0.0368191	0.0106731	0.023239
L. iners	0.384959		0.617693	0.0450683		0.175208	0.0643834	0.804036	0.032422	0.0844886
Megasphaera	0.00612007		0.000821501	0.0138583		0	0	0.000975245	0.0145789	0.0121684
Mobiluncus	0.021526		0.00111661	0.0513326		0.00879832	0.00169069	0.00064547	0.00912142	0.123325
Peptoniphilus	0.000469288		2.01889e-05	0.00112517		0	0	2.74137e-05	0.000363501	0.00241803
Peptostreptococcus	0.00022112		4.25373e-05	0.000481927		0	0	5.77597e-05	5.44037e-05	0.00121641
Porphyromonas	0.000176352		5.19789e-05	0.000357991		0	0	7.05801e-05	1.8534e-05	0.00094263
Prevotella	0.034267		0.00419344	0.0781875		0.0184327	0.000427138	0.00438609	0.0422487	0.138125
Pseudomonas	0.0273489		0.00880352	0.0544331		0.0392204	0.00461336	0.00754596	0.0135717	0.126726
Ruegeria	0.00131502		0.000272866	0.00283702		0.0196078	0	0.000370514	0.000599471	0.00339465
Ruminococcus	0.0090344		0.00137842	0.0202154		0	0.00116898	0.00148661	0.00819293	0.0406444
Shuttleworthia	0.0016601		2.3446e-05	0.00405032		0	7.03172e-06	0.000587275	0.00276824	0.00446572
Sneathia	0.00472681		0	0.01163		0	0	0	0.00257079	0.0271104
Streptococcus	0.00746457		0.00246216	0.0147702		0.0206889	0.00436535	0.000940594	0.00540736	0.0306077
unassigned/other	0.0596		0.016176	0.122923		0.0719943	0.0391923	0.00762572	0.146226	0.0718683
