# Supplementary material for: Vaginal microbiome-hormonal contraceptive interactions associate with the mucosal proteome and HIV acquisition
Source: PLoS Pathog. 2020 Dec 23;16(12):e1009097. doi: 10.1371/journal.ppat.1009097 (PMC7790405; doi:10.1371/journal.ppat.1009097)
Supplement: S4 Table — (XLSX) [file ppat.1009097.s012.xlsx]

## Sheet: Sheet1
S4 Table. Clinical, behavioural and demographic characteristics of CAPRISA 004 participants based on vaginal microbiome profiles
Variable	Overall	LD	Non-LD	P Value
n	685 (100%)	407 (59.4)	278 (40.6)
Infections
HIV seroconverters (n, %)	61 (8.9)	31 (7.6)	30 (10.8)	0.195
HSV-2 (n, %)
HSV-2 seroprevalence at baseline	349 (50.9)	197 (48.6)	152 (55.7)	0.195
HSV-2 infected during trial	66 (9.6)	41 (10.1)	25 (9.2)
Remained HSV-2 negative during trial	263 (38.4)	167 (41.2)	96 (35.2)
Baseline Demographics
Age at visit (n, %)
≤19	92 (13.4)	49 (12.0)	43 (15.5)	0.1139
20-24	324 (47.3)	184 (45.2)	140 (50.4)
25-35	232 (33.9)	152 (37.3)	80 (28.8)
36-41	37 (5.4)	22 (5.4)	15 (5.4)
TFV arm (n, %)	345 (50.4)	205 (50.4)	140 (50.4)	1
Rural (n, %)	501 (73.1)	290 (71.3)	211 (75.9)	0.208
Given birth (n, %)	546 (79.7)	323 (79.4)	223 (80.2)	0.86
Age at sexual debut (n, %)
Early (≤14)	49 (7.2)	27 (6.6)	22 (7.9)	0.185
Average (15-19)	540 (78.8)	315 (77.4)	225 (80.9)
Late (≥20)	96 (14.0)	65 (16.0)	31 (11.1)
Total lifetime sex partners (n, %)
1	244 (35.6)	143 (35.1)	101 (36.3)	0.255
2-5	396 (57.8)	232 (57.0)	164 (59.0)
≥6	45 (6.6)	32 (7.9)	13 (4.7)
Condom use (n, %)
Always	197 (28.8)	127 (31.2)	70 (25.2)	0.24
Most times	124 (18.1)	69 (17.0)	55 (19.8)
Occasionally	251 (36.6)	150 (36.9)	101 (36.3)
Never	113 (16.5)	61 (15.0)	52 (18.7)
Demographics at visit of sample collection
Contraception use (n, %)
DMPA	449 (65.5)	277 (68.1)	172 (61.9)	-
NET-EN	123 (18.0)	73 (17.9)	50 (18.0)	0.1401
COC	97 (14.2)	52 (12.8)	45 (16.2)	0.6366
Other	16 (2.3)	5 (1.2)	11 (4.0)	0.0143*
Vaginal discharge reported at visit (n, %)	50 (7.3)	32 (7.9)	18 (6.5)	0.6098
Any genital symptoms (n, %)	81 (11.8)	54 (13.3)	27 (9.8)	0.207
Any level of cervical ectopy (n, %)	49/663 (7.4)	25/392 (6.4)	24/276 (8.9)	0.2945
Positive test for STI infection at visit (n, %)	45/202 (22.3)	24/117 (20.5)	21/85 (24.7)	0.5921
STI acquired during trial (n, %)	134/379 (35.4)	74/220 (33.6)	60/159 (37.7)	0.4746
Vaginal insertion reported at visit (n, %)	33 (4.8)	24 (5.9)	9 (3.2)	0.1572
Vaginal insertion reported ever during trial (n, %)	123 (18.0)	80 (19.7)	43 (15.5)	0.1932
Sex acts in past 30 days (n, %)
None	111 (16.2)	67 (16.5)	44 (15.9)	0.2201
1-4 sex acts	231 (33.7)	131 (32.2)	100 (36.2)
5-9 sex acts	199 (29.1)	114 (28.0)	85 (30.8)
≥10 sex acts	142 (20.7)	95 (23.3)	47 (17.0)
At least 1 sex act in the week before visit (n, %)	373 (54.5)	217 (53.3)	156 (56.5)	0.4549
Antibiotic use in previous 30 days (n, %)	54 (7.9)	37 (9.1)	17 (6.1)	0.2024
>50% median adherence during trial (n, %)	415 (60.6)	242 (59.5)	173 (62.2)	0.5163
LD = Lactobacillus dominant women
Non-LD = Non-Lactobacillus dominant women
DMPA = Deoxymedroxyprogesterone acetate
COC = Combined oral contraceptive
NET-EN = Norethisterone enanthate
