# Supplementary material for: Vaginal microbiome-hormonal contraceptive interactions associate with the mucosal proteome and HIV acquisition
Source: PLoS Pathog. 2020 Dec 23;16(12):e1009097. doi: 10.1371/journal.ppat.1009097 (PMC7790405; doi:10.1371/journal.ppat.1009097)
Supplement: S5 Table — (XLSX) [file ppat.1009097.s013.xlsx]

## Sheet: Sheet1
S5 Table. Probability of HIV seroconversion by microbiome type among women using different contraceptives at sample visit
Microbiome Type	Frequency of contraceptive use					Odds Ratio (95% CI)	P value
	DMPA		Comparison
	Cases	Controls n, (%)	Contraceptive	Cases	Controls
	n, (%)			n, (%)	n, (%)
All Women (61 Cases, 624 Controls)	46 (75.4%)	403 (64.6%)	NET-EN	8 (13.1%)	115 (18.4%)	1.64 (0.79-3.84)	0.213
			COC	7 (11.5%)	90 (14.4%)	1.47 (0.68-3.65)	0.363
			No HC	0 (0%)	16 (2.6%)	Inf	na
			NET-EN or COC	15 (24.6%)	205 (32.9%)	1.56 (0.87-2.95)	0.151
			NET-EN, COC or No HC	15 (24.6)	221 (35.4%)	1.68 (0.94-3.18)	0.0924
Lactobacillus Dominant (31 Cases, 376 Controls)	27 (87.1%)	250 (66.5%)	NET-EN	2 (6.5%)	71 (18.9%)	3.83 (1.11-24.13)	0.0713·
			COC	2 (6.5%)	50 (13.3%)	2.70 (0.77-17.07)	0.185
			No HC	0 (0%)	5 (1.3%)	Inf	na
			NET-EN or COC	4 (12.9%)	121 (32.2%)	3.27 (1.24-11.24)	0.0305*
			NET-EN, COC or No HC	4 (12.9%)	126 (33.5%)	3.40 (1.30-11.69)	0.0251*
Non-Lactobacillus Dominant (30 Cases, 248 Controls)	19 (63.3%)	153 (61.7%)	NET-EN	6 (20.0%)	44 (17.7%)	0.91 (0.36-2.32)	0.851
			COC	5 (16.7%)	40 (16.1%)	0.99 (0.37-3.14)	0.999
			No HC	0 (0%)	11 (4.4%)	Inf	na
			NET-EN or COC	11 (36.7%)	84 (33.9%)	0.95 (0.44-2.15)	0.895
			NET-EN, COC or No HC	11 (36.7%)	95 (38.3%)	1.07 (0.50-2.42)	0.861
