# Supplementary material for: Vaginal microbiome-hormonal contraceptive interactions associate with the mucosal proteome and HIV acquisition
Source: PLoS Pathog. 2020 Dec 23;16(12):e1009097. doi: 10.1371/journal.ppat.1009097 (PMC7790405; doi:10.1371/journal.ppat.1009097)
Supplement: S6 Table — (XLSX) [file ppat.1009097.s014.xlsx]

## Sheet: Sheet1
S6 Table. Probability of HIV seroconversion by microbiome type among women using different contraceptives at study enrollment
Microbiome Type	Frequency of contraceptive use					Odds Ratio (95% CI)	P value
	DMPA		Comparison
	Cases	Controls n, (%)	Contraceptive	Cases	Controls
	n, (%)			n, (%)	n, (%)
All Women (61 Cases, 624 Controls)	46 (75.4%)	415 (66.5%)	NET-EN	10 (16.4%)	104 (16.7%)	0.87 (0.40-1.71)	0.697
			COC	5 (8.20%)	91 (14.6%)	2.02 (0.85-5.94)	0.148
			No HC	0 (0%)	14 (2.2%)	Inf	na
			NET-EN or COC	15 (24.6%)	195 (31.3%)	1.44 (0.80-2.73)	0.238
			NET-EN, COC or No HC	15 (24.6%)	209 (33.5%)	1.54 (0.86-2.92)	0.16
Lactobacillus Dominant (31 Cases, 376 Controls)	27 (87.1%)	258 (68.6%)	NET-EN	2 (6.5%)	64 (17.0%)	3.35 (0.97-21.10)	0.105
			COC	2 (6.5%)	49 (13.0%)	2.56 (0.74-16.22)	0.209
			No HC	0 (0%)	5 (1.3%)	Inf	na
			NET-EN or COC	4 (12.9%)	113 (30.1%)	2.96 (1.12-10.17)	0.0477*
			NET-EN, COC or No HC	4 (12.9%)	118 (31.4%)	3.09 (1.17-10.62)	0.0394*
Non-Lactobacillus Dominant (30 Cases, 248 Controls)	19 (63.3%)	157 (63.3%)	NET-EN	8 (26.7%)	40 (16.1%)	0.61 (0.25-1.56)	0.272
			COC	3 (10.0%)	42 (16.9%)	1.69 (0.54-7.45)	0.414
			No HC	0 (0%)	9 (3.6%)	Inf	na
			NET-EN or COC	11 (36.7%)	82 (33.1%)	0.90 (0.42-2.04)	0.798
			NET-EN, COC or No HC	11 (36.7%)	91 (36.7%)	1.00 (0.46-2.26)	0.998
