# Supplementary material for: Vaginal microbiome-hormonal contraceptive interactions associate with the mucosal proteome and HIV acquisition
Source: PLoS Pathog. 2020 Dec 23;16(12):e1009097. doi: 10.1371/journal.ppat.1009097 (PMC7790405; doi:10.1371/journal.ppat.1009097)
Supplement: S7 Table — (XLSX) [file ppat.1009097.s015.xlsx]

## Sheet: Sheet1
S7 Table. Clinical, behavioural and demographic characteristics of CAPRISA 004 participants based on vaginal microbiome profiles and hormonal contraceptive type reported at sample visit
	All Women			Lactobacillus Dominant women			Non-Lactobacillus Dominant women
Variable	DMPA	NET-EN/COC	P value	DMPA	NET-EN/COC	P value	DMPA	NET-EN/COC	P value
n	449	220		277	125		172	95
Infections
HIV seroconverters (n, %)	46 (10.2)	15 (6.8)	0.192	27 (9.7)	4 (3.2)	0.03791*	19 (11.0)	11 (11.6)	1
HSV-2 (n, %)
HSV-2 seroprevalence at baseline	229 (51.6)	109 (50.0)	0.879	132 (48.0)	63 (50.4)	0.561	97 (57.4)	46 (49.5)	0.3639
HSV-2 infected during trial	42 (9.5)	23 (10.6)		26 (9.5)	15 (12.0)		16 (9.5)	8 (8.6)
Remained HSV-2 negative during trial	173 (39.0)	86 (39.4)		117 (42.5)	47 (37.6)		56 (33.1)	39 (41.9)
Baseline Demographics
Age at visit (n, %)
≤19	69 (15.4)	23 (10.5)	0.223	40 (14.4)	9 (7.2)	0.132	29 (16.9)	14 (14.7)	0.8709
20-24	217 (48.3)	103 (46.8)		128 (46.2)	55 (44.0)		89 (51.7)	48 (50.5)
25-35	143 (31.8)	81 (36.8)		95 (34.3)	53 (42.4)		48 (27.9)	28 (29.5)
36-41	20 (4.5)	13 (5.9)		14 (5.1)	8 (6.4)		6 (3.5)	5 (5.3)
TFV arm (n, %)	220 (49.0)	114 (51.8)	0.546	139 (50.2)	62 (49.6)	1	81 (47.1)	52 (54.7)	0.2855
Rural (n, %)	366 (81.5)	125 (56.8)	2.12E-11*	224 (80.9)	62 (49.6)	3.27E-10*	142 (82.6)	63 (66.3)	0.00427*
Given birth (n, %)	377 (84.0)	153 (69.5)	2.48E-05*	229 (82.7)	89 (71.2)	0.0129*	148 (86.0)	64 (67.4)	5.50E-5*
Age at sexual debut (n, %)
Early (≤14)	38 (8.5)	9 (4.1)	0.0235*	20 (7.2)	7 (5.6)	0.484	18 (10.5)	2 (2.1)	0.00797*
Average (15-19)	357 (79.5)	172 (78.2)		216 (78.0)	94 (75.2)		141 (82.0)	78 (82.1)
Late (≥20)	54 (12.0)	39 (17.7)		41 (14.8)	24 (19.2)		13 (7.6)	15 (15.8)
Total lifetime sex partners (n, %)
1	172 (38.3)	70 (31.8)	0.0009337*	105 (37.9)	37 (29.6)	0.00379*	67 (39.0)	33 (34.7)	0.1296
2-5	260 (57.9)	126 (57.3)		158 (57.0)	70 (56.0)		102 (59.3)	56 (58.9)
≥6	17 (3.8)	24 (10.9)		14 (5.1)	18 (14.4)		3 (1.7)	6 (6.3)
Condom use (n, %)
Always	114 (25.4)	80 (36.4)	0.01992*	76 (27.4)	51 (40.8)	0.0187*	38 (22.1)	29 (30.5)	0.4737
Most times	81 (18.0)	39 (17.7)		45 (16.2)	23 (18.4)		36 (20.9)	16 (16.8)
Occasionally	173 (38.5)	73 (33.2)		108 (39.0)	39 (31.2)		65 (37.8)	34 (35.8)
Never	81 (18.0)	28 (12.7)		48 (17.3)	12 (9.6)		33 (19.2)	16 (16.8)
Demographics at visit of sample collection
Contraception use (n, %)
DMPA	449 (100.0)	0 (0.0)	-	277 (100.0)	0 (0.0)	-	172 (100.0)	0 (0.0)	-
NET-EN	0 (0.0)	123 (55.9)		0 (0.0)	73 (58.4)		0 (0.0)	50 (52.6)
COC	0 (0.0)	97 (44.1)		0 (0.0)	52 (41.6)		0 (0.0)	45 (47.4)
Other	0 (0.0)	0 (0.0)		0 (0.0)	0 (0.0)		0 (0.0)	0 (0.0)
Vaginal discharge reported at visit (n, %)	30 (6.7)	20 (9.1)	0.3343	21 (7.6)	11 (8.8)	0.8268	9 (5.2)	9 (9.6)	0.2804
Any genital symptoms (n, %)	48 (10.7)	33 (15.1)	0.1361	33 (11.9)	21 (16.8)	0.2412	15 (8.8)	12 (12.8)	0.4145
Any level of cervical ectopy (n, %)	37/439 (8.4)	12/210 (5.7)	0.2866	17/269 (6.3)	8/118 (6.8)	1	20/170 (11.8)	4/92 (4.3)	0.0780•
Positive test for STI infection at visit (n, %)	31/133 (23.3)	13/63 (20.6)	0.8137	16/81 (19.8)	8/35 (22.9)	0.8972	15/52 (28.8)	5/28 (17.9)	0.4168
STI acquired during trial (n, %)	91/248 (36.7)	42/122 (34.4)	0.755	54/154 (35.1)	20/64 (31.3)	0.7005	37/94 (39.4)	22/48 (37.9)	0.9964
Vaginal insertion reported at visit (n, %)	15 (3.3)	18 (8.2)	0.01152*	12 (4.3)	12 (9.6)	0.0664•	3 (1.7)	6 (6.3)	0.1036
Vaginal insertion reported ever during trial (n, %)	54 (12.0)	65 (29.5)	4.79E-08*	35 (12.6)	44 (35.2)	2.83E-07*	19 (11.0)	21 (22.1)	0.0248*
Sex acts in past 30 days (n, %)
None	69 (15.4)	37 (16.9)	0.863	44 (15.9)	22 (17.6)	0.7442	25 (14.6)	15 (15.8)	0.8913
1-4 sex acts	152 (33.9)	75 (34.2)		91 (32.9)	38 (30.4)		61 (35.7)	37 (39.4)
5-9 sex acts	136 (30.3)	60 (27.4)		80 (28.9)	32 (25.6)		56 (33.1)	28 (29.5)
≥10 sex acts	91 (20.3)	47 (21.5)		62 (22.4)	33 (26.4)		29 (16.9)	14 (14.7)
At least 1 sex act in the week before visit (n, %)	259 (57.8)	107 (48.9)	0.0358*	156 (56.3)	59 (47.2)	0.1122	103 (60.2)	48 (50.5)	0.1892
Antibiotic use in previous 30 days (n, %)	32 (7.1)	18 (8.2)	0.7407	21 (7.6)	15 (12.0)	0.2122	11 (6.4)	3 (3.2)	0.3956
>50% median adherence during trial (n, %)	280 (62.4)	122 (55.5)	0.1032	168 (60.6)	69 (55.2)	0.3583	112 (65.1)	53 (55.8)	0.1706
DMPA = Deoxymedroxyprogesterone acetate
COC = Combined oral contraceptive
NET-EN = Norethisterone enanthate
