# Supplementary material for: Vaginal microbiome-hormonal contraceptive interactions associate with the mucosal proteome and HIV acquisition
Source: PLoS Pathog. 2020 Dec 23;16(12):e1009097. doi: 10.1371/journal.ppat.1009097 (PMC7790405; doi:10.1371/journal.ppat.1009097)
Supplement: S8 Table — (XLSX) [file ppat.1009097.s016.xlsx]

## Sheet: Sheet1
S8 Table. Adjusted logistic regression model estimates of risk associated with DMPA use relative to women on COC or NET-EN
	All women					Lactobacillus Dominant					Non-Lactobacillus Dominant
Covariate	Adj. OR	LCL	UCL	P value		Adj. OR	LCL	UCL	P value		Adj. OR	LCL	UCL	P value
Age	1.51086	0.840406	2.86349	0.183955		3.0429	1.15102	10.4984	0.0428154		0.950855	0.437358	2.15901	0.900599
Study Arm	1.54039	0.857476	2.91799	0.163794		3.33112	1.26056	11.4968	0.0285293		0.937715	0.431014	2.1296	0.873426
Median adherence during the trial	1.54395	0.859879	2.9236	0.16125		3.25626	1.23792	11.2044	0.0310484		0.927261	0.425501	2.10851	0.851867
Study Site	1.77491	0.965829	3.43674	0.0746489		3.4475	1.25604	12.2181	0.0289309		1.13217	0.509241	2.64155	0.76558
Marital status	1.56967	0.875018	2.97026	0.145367		3.267	1.24296	11.2362	0.030486		0.966507	0.444726	2.19386	0.932682
Highest education	1.59722	0.882303	3.04828	0.13614		3.43491	1.2823	11.9833	0.0264674		0.959403	0.438596	2.1912	0.918805
Given Birth	1.61561	0.892819	3.08256	0.126618		3.37332	1.27355	11.6659	0.027244		0.981132	0.442797	2.27301	0.963264
Frequency of vaginal sex	1.56001	0.868891	2.95385	0.151457		3.21836	1.22186	11.0822	0.0329222		0.962751	0.443282	2.18392	0.924946
Frequency of condom use	1.62006	0.901602	3.07021	0.120181		3.40985	1.2934	11.7499	0.0253084		0.967624	0.443871	2.20248	0.935204
Cervical ectopy detected	1.56522	0.872608	2.96159	0.147865		3.28259	1.24852	11.2921	0.0298641		0.942536	0.433885	2.13809	0.883252
HSV2 status	1.55496	0.864908	2.94778	0.155329		3.39966	1.28817	11.725	0.0258107		0.899633	0.411628	2.0495	0.794294
Age of sexual debut	1.50607	0.835607	2.86035	0.18904		3.06606	1.15953	10.5794	0.0414478		0.970358	0.442244	2.22292	0.941228
Vaginal discharge reported	1.58799	0.884099	3.00906	0.136159		3.28039	1.24771	11.2848	0.0299579		0.996683	0.456099	2.27983	0.993482
Vaginal insertion reported	1.56749	0.871183	2.97502	0.148632		3.09139	1.17343	10.6468	0.0394797		1.05492	0.477301	2.45737	0.897221
Multivariate	1.81	0.03	6.58	0.535		3.62	1.29	11.3	0.0256		1.08	0.46	2.66	0.857
*Multivariate models only included variables found to be significantly different during cross sectional analysis (Supplemental Table S2)
HR = Hazard Ratio
LCL = Lower Confidence Interval
UCL = Upper Confidence Interval
