# Supplementary material for: Vaginal microbiome-hormonal contraceptive interactions associate with the mucosal proteome and HIV acquisition
Source: PLoS Pathog. 2020 Dec 23;16(12):e1009097. doi: 10.1371/journal.ppat.1009097 (PMC7790405; doi:10.1371/journal.ppat.1009097)
Supplement: S9 Table — (XLSX) [file ppat.1009097.s017.xlsx]

## Sheet: Sheet1
S9 Table. Adjusted Cox proportional hazards estimates of risk associated with Non-Lactobacillus dominant women relative to Lactobacillus dominant women
Covariate	Adj. OR	LCL	UCL	P value
unadjusted	1.51	0.86	2.57	0.123
Age	1.47504	2.50947	0.865868	0.150437
Study Arm	1.51727	2.58083	0.891094	0.122728
Study Site	1.5498	2.63777	0.90993	0.105111
Marital Status	1.52748	2.59529	0.898098	0.116045
Highest education	1.51529	2.57318	0.891367	0.122734
Given birth	1.51576	2.57416	0.891584	0.122505
Frequency of vaginal sex	1.49698	2.54517	0.879448	0.13501
Frequency of condom use	1.55388	2.64396	0.91243	0.102911
Cervical ectopy	1.50983	2.56448	0.887932	0.126192
HSV2 status	1.47348	2.50864	0.864333	0.152115
Age of sexual debut	1.49533	2.54097	0.878971	0.13566
Vaginal discharge reported	1.5289	2.59905	0.898574	0.115562
Vaginal insertion reported	1.51711	2.57906	0.891574	0.122384
Median gel adherenc throughout trial	1.50814	2.56175	0.886877	0.127267
HR = Hazard Ratio
LCL = Lower Confidence Interval
UCL = Upper Confidence Interval
