# Supplementary material for: Vaginal microbiome-hormonal contraceptive interactions associate with the mucosal proteome and HIV acquisition
Source: PLoS Pathog. 2020 Dec 23;16(12):e1009097. doi: 10.1371/journal.ppat.1009097 (PMC7790405; doi:10.1371/journal.ppat.1009097)
Supplement: S10 Table — (XLSX) [file ppat.1009097.s018.xlsx]

## Sheet: Sheet1
S10 Table. Proportion of subjects with detectable MPA levels by contraceptive type reported at visit
	Proportion of Subjects (%)
Contraceptive	Undetectable MPA (<50 pg/ml)	Low MPA (50-299 pg/ml)	Moderate-High MPA (>300 pg/ml)
COC	0.888889	0.0952381	0.015873
DMPA	0.0286533	0.432665	0.538682
NET-EN	0.590909	0.363636	0.0454545
Non-HC	1	0	0
