# Supplementary material for: Vaginal microbiome-hormonal contraceptive interactions associate with the mucosal proteome and HIV acquisition
Source: PLoS Pathog. 2020 Dec 23;16(12):e1009097. doi: 10.1371/journal.ppat.1009097 (PMC7790405; doi:10.1371/journal.ppat.1009097)
Supplement: S1 Data — (XLSX) [file ppat.1009097.s020.xlsx]

## Sheet: All results MPA CAPRISA
Protein Descriptions			T Test Statistics										Log2 Normalized abundance values
UniProt Accession	Gene Name	Protein Description	Lactobacillus Dominant Women					Non-Lactobacillus Domiant Women					PTID:	PTID1	PTID2	PTID3	PTID4	PTID5	PTID6	PTID7	PTID8	PTID9	PTID10	PTID11	PTID12	PTID13	PTID14	PTID15	PTID16	PTID17	PTID18	PTID19	PTID20	PTID21	PTID22	PTID23	PTID24	PTID25	PTID26	PTID27	PTID28	PTID29	PTID30	PTID31	PTID32	PTID33	PTID34	PTID35	PTID36
													microbiome dominance:	Lactobacillus_Dominant	Lactobacillus_Dominant	Lactobacillus_Dominant	Lactobacillus_Dominant	Lactobacillus_Dominant	Lactobacillus_Dominant	Lactobacillus_Dominant	Lactobacillus_Dominant	Lactobacillus_Dominant	Lactobacillus_Dominant	Lactobacillus_Dominant	Lactobacillus_Dominant	Lactobacillus_Dominant	Lactobacillus_Dominant	Lactobacillus_Dominant	Lactobacillus_Dominant	Lactobacillus_Dominant	Lactobacillus_Dominant	Lactobacillus_Dominant	Lactobacillus_Dominant	Lactobacillus_Dominant	Lactobacillus_Dominant	Lactobacillus_Dominant	Lactobacillus_Dominant	Lactobacillus_Dominant	Lactobacillus_Dominant	Lactobacillus_Dominant	Lactobacillus_Dominant	Lactobacillus_Dominant	Lactobacillus_Dominant	Lactobacillus_Dominant	Lactobacillus_Dominant	Lactobacillus_Dominant	Lactobacillus_Dominant	Lactobacillus_Dominant	Lactobacillus_Dominant
			Mean Log2 NA Medium/High MPA (MPA>300 pg/mL)	Mean Log2 NA Low/No MPA (MPA>50 to 299 pg/mL)	Log2 fold-difference (Medium/High - Low/No MPA)	P value	Adj. P value	Mean Log2 NA Medium/High MPA (MPA>300 pg/mL)	Mean Log2 NA Low/No MPA (MPA>50 to 299 pg/mL)	Log2 fold-difference (Medium/High - Low/No MPA)	P value	Adj. P value	MPA level (pg/ml):	<50 to 299	<50 to 299	<50 to 299	<50 to 299	<50 to 299	<50 to 299	<50 to 299	<50 to 299	<50 to 299	<50 to 299	<50 to 299	<50 to 299	<50 to 299	<50 to 299	<50 to 299	<50 to 299	<50 to 299	<50 to 299	<50 to 299	<50 to 299	<50 to 299	<50 to 299	<50 to 299	<50 to 299	<50 to 299	<50 to 299	<50 to 299	<50 to 299	<50 to 299	<50 to 299	<50 to 299	<50 to 299	<50 to 299	<50 to 299	<50 to 299	<50 to 299
A1BG_HUMAN	A1BG	Alpha-1B-glycoprotein	17.8541	18.0218	-0.167749	0.317562	0.639627	19.0686	18.7318	0.336839	0.0763587	0.528071		18.5947	18.7443	17.5452	15.0633	17.7256	17.7877	16.5719	16.902	16.6356	18.8003	18.0223	16.7478	19.7905	18.1019	18.6927	18.9539	17.1052	17.7499	17.5523	19.161	19.5154	17.942	17.7668	16.197	16.7276	19.7468	19.3871	19.0907	19.7898	17.6123	18.4754	20.8866	17.5678	17.0084	18.4015	19.6129
A2MG_HUMAN	A2M	Alpha-2-macroglobulin	20.3298	20.2228	0.107032	0.509054	0.778202	21.3435	20.9302	0.413338	0.0615244	0.497395		21.6031	21.6041	18.6205	18.2348	19.6986	18.4335	17.4024	21.5264	18.7193	19.976	20.5474	18.2267	21.9385	21.1546	20.7215	20.9092	20.5028	20.8405	21.0102	19.5419	21.9177	20.1441	20.4847	19.0043	19.0529	20.776	21.6777	21.6764	21.4077	20.3186	20.3916	22.7454	19.6968	19.9017	21.2405	19.2159
A2ML1_HUMAN	A2ML1	Alpha-2-macroglobulin type 1	21.5154	21.4505	0.0649545	0.581642	0.833397	21.3546	21.2511	0.103483	0.555695	0.872153		19.3645	20.5596	20.2193	22.0476	21.5343	21.8426	23.007	22.3085	22.836	22.6984	22.4326	22.8162	21.2493	22.6758	22.9962	21.298	21.0286	22.7006	21.5759	21.1327	20.5645	22.2757	20.0968	21.0833	22.4411	20.6804	20.8978	20.7696	19.4715	21.8709	20.6094	20.5999	21.3202	20.014	22.201	21.4147
ACON_HUMAN	ACO2	Aconitate hydratase, mitochondrial	10.222	9.8275	0.394464	0.500679	0.775912	9.18087	9.72952	-0.54865	0.479974	0.83576		13.5076	13.8082	16.6351	15.7732	11.723	12.0251	11.8248	0	9.33099	11.8368	8.80027	13.9776	12.0209	13.3884	0	9.30124	9.64696	3.8054	13.5698	11.0011	12.2781	4.65293	10.0882	13.777	12.7149	12.0612	12.4165	9.70571	11.5097	11.85	14.4518	9.66429	11.618	6.06763	6.55628	10.6224
PPAP_HUMAN	ACPP	Prostatic acid phosphatase	18.3083	18.1837	0.124647	0.56293	0.816335	18.0987	18.4521	-0.353465	0.25858	0.757562		16.5995	17.0966	16.964	17.0942	18.1575	18.9514	18.4623	17.2837	20.7464	17.321	20.4116	19.083	17.5854	19.2692	17.322	17.7864	19.3424	19.4155	17.796	21.6844	21.5502	18.3014	17.8828	16.9943	18.7552	17.5569	18.3092	16.9835	15.9748	17.7765	17.6578	18.7009	18.2725	22.7322	17.9066	16.8307
ACTB_HUMAN	ACTB	Actin, cytoplasmic 1	21.2529	21.1734	0.0795637	0.595728	0.842236	21.4028	21.41	-0.00716583	0.969091	0.997559		23.1588	22.747	23.1754	21.7597	22.1932	20.1318	20.2731	20.648	20.5978	21.3859	22.0458	19.6259	21.5435	22.2255	20.5616	23.3197	21.7876	21.6981	20.1559	22.9905	21.6233	20.4505	20.6172	22.8062	19.8435	22.2181	20.5427	21.4564	22.4875	23.3527	20.4081	21.3917	20.506	20.0968	21.939	21.3339
ACTN1_HUMAN	ACTN1	Alpha-actinin-1	16.8508	16.7547	0.0961188	0.403252	0.712205	17.4092	17.2586	0.150647	0.326955	0.780403		16.4307	15.772	17.2307	16.3169	17.0221	16.4621	15.5434	18.2609	16.9569	16.5891	16.8789	19.1022	15.7086	16.8028	15.4822	17.385	18.3454	17.3159	17.7494	17.1944	15.8687	16.8736	17.84	17.3983	15.7097	17.827	16.1438	18.1221	17.1342	15.8469	17.0488	16.7003	17.8341	15.9249	16.3461	16.9296
ACTN4_HUMAN	ACTN4	Alpha-actinin-4	18.6592	18.4158	0.243333	0.0316104	0.218607	19.3583	19.3962	-0.0379474	0.805362	0.952667		19.0711	18.4591	19.7226	18.8962	18.0488	17.6278	18.0512	18.1092	18.4439	19.1782	18.3888	17.7644	17.2922	18.0126	17.9588	19.0614	19.8739	17.2917	18.7507	20.6729	17.9969	18.3774	17.3639	18.9862	18.9378	18.8345	16.1785	18.5823	18.2821	19.0128	18.112	17.8719	19.299	19.0072	18.7424	17.2556
ARP2_HUMAN	ACTR2	Actin-related protein 2	15.5818	15.8032	-0.221454	0.186211	0.494924	16.0051	15.8864	0.118661	0.530927	0.848891		16.3653	17.2498	17.8682	16.6724	14.759	14.5487	16.074	16.2812	15.9652	16.4748	15.8724	14.927	15.4599	15.5358	13.4401	17.9284	15.681	15.914	16.2428	16.6462	16.2712	16.0605	13.5356	17.0493	16.6351	16.7545	15.3332	16.7702	16.3622	14.8288	16.0846	15.5561	17.6575	15.8204	15.7949	16.0949
ARP3_HUMAN	ACTR3	Actin-related protein 3	13.7451	14.0782	-0.333075	0.196734	0.504132	14.107	14.3249	-0.217862	0.43716	0.829923		15.7376	16.7322	17.0404	14.956	14.4131	15.7005	10.5774	14.1422	5.62053	13.9666	15.8619	13.9793	15.7616	16.3361	15.193	15.5767	14.7852	13.8352	13.4483	15.47	14.0049	14.6853	13.6172	16.1416	12.349	14.4343	13.4269	13.4216	14.7607	18.2779	16.2062	13.966	14.0264	14.8439	15.1623	16.3032
AFAM_HUMAN	AFM	Afamin	16.3095	16.6687	-0.359129	0.0528259	0.280187	16.9102	16.2625	0.647658	0.00827528	0.368846		16.63	16.9427	13.3566	12.756	15.4845	16.3018	13.9185	17.1872	16.1198	16.8282	17.0951	15.7526	18.545	17.5237	17.1205	16.8943	17.4169	16.6234	17.0294	17.3422	17.7793	16.9564	17.4673	15.5672	16.3598	18.4589	18.3968	18.0851	17.5691	15.549	16.8802	19.2815	17.4763	16.249	18.1668	18.0056
ANGT_HUMAN	AGT	Angiotensinogen	16.3765	16.7207	-0.344188	0.179118	0.494296	17.0357	16.5813	0.454425	0.124615	0.616483		17.9695	18.4974	15.8627	14.7825	15.3923	15.4248	16.6862	19.195	16.8833	14.9419	17.3807	16.987	19.7025	19.6423	16.6968	16.7682	18.7413	15.2333	16.9216	15.0292	20.712	16.2007	15.1262	16.077	16.8606	19.5205	19.5072	16.7227	18.3509	18.7847	17.4367	18.7956	17.9842	18.2143	17.88	16.8384
SAHH_HUMAN	AHCY	Adenosylhomocysteinase	16.4482	16.2901	0.158088	0.237036	0.56104	17.4034	17.5559	-0.152556	0.366276	0.799644		18.0738	17.8363	16.2289	16.4448	16.3724	15.1546	16.3717	16.4724	17.6255	16.5992	15.6083	18.385	17.5895	16.9104	16.655	16.6144	17.0256	16.1065	14.0685	15.9041	17.89	16.9357	16.2449	14.9772	16.1505	16.5402	17.0303	17.1102	14.7851	16.2024	15.6547	17.1006	15.7421	16.2828	15.9559	15.7024
AHNK_HUMAN	AHNAK	Neuroblast differentiation-associated protein AHNAK	21.6723	21.5198	0.152566	0.373717	0.682012	19.5863	19.4009	0.185462	0.377296	0.806653		20.1316	20.2879	20.5349	22.3184	22.0552	20.5718	23.6304	21.2224	21.8952	22.837	21.3705	24.8559	20.7781	22.1035	21.2665	20.5877	20.5653	20.8161	23.0377	19.311	21.2506	20.7883	19.6274	20.4442	23.2221	20.3085	20.7868	19.658	18.1584	21.9162	20.2368	19.632	21.836	20.9529	20.9473	22.3693
AHNK2_HUMAN	AHNAK2	Protein AHNAK2	15.2276	15.2906	-0.0630418	0.694722	0.886156	14.5087	14.2997	0.208991	0.30309	0.776365		15.5049	15.1935	15.2683	16.4306	15.5441	15.0841	16.8528	14.2199	16.3333	16.6281	14.6092	12.8743	14.6873	15.7472	14.7014	13.4014	14.8705	14.4979	13.834	16.2982	15.308	15.5658	16.0552	13.8	16.2229	14.5504	16.2351	14.8357	13.0757	15.6724	15.3914	12.8727	16.7013	16.7571	16.0619	16.5412
FETUA_HUMAN	AHSG	Alpha-2-HS-glycoprotein	19.9773	19.9017	0.0755905	0.656088	0.866503	19.966	19.7668	0.199189	0.448644	0.829923		20.4657	19.9875	18.2817	17.8624	20.0643	18.7949	19.356	18.804	19.7615	18.1908	20.1958	20.074	22.8046	20.5945	20.4881	19.8791	20.3521	20.8279	20.0598	19.5295	21.7472	19.2218	19.4781	17.2811	20.3775	19.9015	21.6909	20.5069	21.1637	19.2004	19.0202	19.9064	20.4382	20.1194	21.51	21.4754
AIM1_HUMAN	AIM1	Absent in melanoma 1 protein	11.7035	11.6139	0.0896454	0.862611	0.944977	9.5201	10.0174	-0.497282	0.476568	0.83576		0	13.4637	16.0823	15.4339	14.9373	10.9591	14.6994	13.4754	14.6513	12.5463	12.9697	13.5907	13.2589	12.5855	14.4197	15.0062	9.72341	13.5778	12.3141	9.57041	14.0597	13.5698	0	14.6389	9.54457	9.71317	12.3588	11.6219	0	14.8096	11.6061	10.4045	13.9363	10.0119	12.9647	14.7749
KAD2_HUMAN	AK2	Adenylate kinase 2, mitochondrial	13.2814	12.7993	0.482045	0.0436501	0.253405	13.5765	13.6747	-0.0982896	0.7113	0.919563		14.3027	14.1757	13.3995	14.2206	10.3387	11.5108	12.5097	10.5448	13.6825	12.1706	12.43	14.6548	15.3063	14.3964	15.5576	13.6167	14.6159	10.3708	15.3542	15.0777	14.1723	14.0211	12.9649	13.1019	11.4308	14.8365	11.1415	10.124	12.8505	12.9397	15.5604	13.697	13.696	16.8915	13.849	12.6433
AK1A1_HUMAN	AKR1A1	Alcohol dehydrogenase [NADP(+)]	12.1599	11.3735	0.786344	0.0537791	0.280629	12.7618	12.2877	0.474122	0.22078	0.73679		15.091	14.9199	15.9786	14.8557	12.1032	11.5275	11.7984	9.72531	11.2022	13.0594	10.1115	12.0905	8.24607	11.1399	10.9803	14.8479	11.7035	14.0828	13.1432	12.7229	9.94701	12.1289	12.4618	14.1552	10.7248	13.3168	8.86283	13.3157	11.3738	14.0394	13.5029	9.98942	11.3851	10.4415	10.8822	12.0722
AK1BA_HUMAN	AKR1B10	Aldo-keto reductase family 1 member B10	15.3194	15.0133	0.306112	0.0919874	0.352005	15.6398	16.0259	-0.3861	0.106257	0.592151		16.4115	16.834	16.8248	16.2002	14.0596	14.4659	11.7823	15.1242	15.1067	15.5115	12.9653	15.4317	15.3461	15.7179	14.7756	16.3397	16.1908	13.2149	13.8205	16.4524	14.3667	15.0097	12.7991	15.8086	14.3611	15.4591	15.0653	14.5232	15.8461	15.0844	15.6102	15.5026	17.5145	14.118	16.1703	16.3134
ALBU_HUMAN	ALB	Serum albumin	26.9277	26.899	0.0286522	0.891518	0.959101	28.052	27.6383	0.41368	0.0875614	0.534683		27.7725	27.3481	24.24	22.5315	26.0023	25.0646	25.4068	27.0926	26.7151	25.3069	26.9611	26.4833	30.4609	27.4415	27.1737	26.7038	26.5584	27.2254	26.9145	27.653	30.077	25.5125	25.7869	23.5681	26.3057	29.0151	29.09	27.4308	29.1155	26.4941	26.7257	29.5218	26.9307	26.5109	27.858	28.5266
AL7A1_HUMAN	ALDH7A1	Alpha-aminoadipic semialdehyde dehydrogenase	14.8428	14.5974	0.245427	0.338642	0.652283	15.0778	15.5301	-0.452328	0.138639	0.643424		17.2204	15.6737	15.353	15.3973	15.6472	12.1794	15.1353	15.3914	17.3522	14.3006	14.7652	13.8849	16.4748	16.4743	15.124	15.0326	16.3549	10.689	15.6844	12.5381	16.2428	13.7675	11.9967	18.1708	14.5595	13.8587	12.8795	12.9604	11.4724	15.1745	16.1472	11.0473	13.4164	14.8463	13.5835	16.234
AL9A1_HUMAN	ALDH9A1	4-trimethylaminobutyraldehyde dehydrogenase	17.2112	16.7647	0.446519	0.00309415	0.0538194	16.7925	17.0371	-0.24464	0.215304	0.73679		17.7348	18.1071	18.1772	17.8754	15.6978	15.0044	15.3384	16.428	18.1523	17.596	16.2241	16.8782	15.6059	16.7492	17.375	17.054	17.2145	17.3509	18.0397	19.5027	14.9134	18.1795	15.8064	19.2025	17.692	16.746	14.3997	17.2336	16.0684	18.453	17.6696	15.5716	16.3317	15.4397	16.6091	16.6703
ALDOA_HUMAN	ALDOA	Fructose-bisphosphate aldolase A	21.6381	21.0845	0.553599	7.78834e-05	0.0149017	22.0229	21.5802	0.442732	0.0138635	0.375286		20.5282	21.2514	21.0305	20.1233	19.5716	20.8003	20.6722	21.7386	22.1411	21.8493	21.0609	20.6784	22.9213	21.7138	22.1863	21.1105	21.66	21.4384	22.7254	22.0588	20.2703	22.7625	20.5951	19.4741	22.5516	21.9052	20.0996	20.1872	19.2833	20.3528	21.1808	19.6504	21.5671	21.4596	22.0929	20.4307
ALDOC_HUMAN	ALDOC	Fructose-bisphosphate aldolase C	16.0687	15.2862	0.782597	0.00111593	0.0329143	16.9428	16.8465	0.0963215	0.697449	0.917675		17.5199	16.5751	16.9623	15.2419	17.3721	14.4323	13.5007	13.6711	16.0669	16.084	15.0621	15.3675	19.1181	15.2703	15.9465	15.938	15.2563	15.1337	11.5637	15.9093	16.3653	14.9631	14.4141	14.4871	15.4749	15.9002	13.6484	16.1535	17.717	14.8601	18.141	15.6827	14.6273	18.8235	15.8928	15.1398
LOX12_HUMAN	ALOX12	Arachidonate 12-lipoxygenase, 12S-type	14.6494	14.6999	-0.0505395	0.846544	0.94398	14.1547	14.9631	-0.808345	0.016483	0.394218		17.8054	17.7205	18.1655	17.8041	17.8791	17.0065	15.1877	14.0775	14.7556	17.0617	15.5838	15.6557	15.3483	16.3874	11.2405	17.3101	11.1013	12.4032	14.5375	14.1715	13.3928	13.3897	12.516	14.1832	14.3567	15.0139	11.7528	14.2292	16.2138	17.6005	15.9666	14.4984	15.7266	13.9303	12.4593	15.0816
AMBP_HUMAN	AMBP	Protein AMBP	16.9699	17.2884	-0.318535	0.060489	0.296971	17.4018	17.1512	0.250641	0.287135	0.772923		17.8904	18.5179	16.5146	15.7033	16.6393	13.8804	16.0696	17.3281	18.1758	17.0317	18.1118	15.8829	18.6238	17.6261	16.5623	17.5552	17.2901	16.4506	17.5016	18.2497	18.7084	16.5693	15.4716	14.3787	17.3033	18.5001	17.3154	17.3095	17.7765	17.4803	17.735	19.0883	17.7682	17.024	18.7973	17.5664
AMY1_HUMAN	AMY1A	Alpha-amylase 1	14.702	15.1684	-0.466387	0.0576475	0.295443	14.7735	14.6565	0.117019	0.674541	0.917675		14.5258	11.2237	15.3895	13.2418	15.6227	13.732	15.7076	14.9802	12.755	18.3379	18.2521	14.7446	14.817	17.2456	11.4291	16.9218	17.1375	16.618	16.3214	18.6355	13.9828	14.9407	16.9407	15.5478	14.4977	12.9045	18.8027	17.1325	16.4688	15.37	17.1073	13.8702	15.3345	17.6862	16.6938	15.2116
ANXA1_HUMAN	ANXA1	Annexin A1	23.8077	23.3429	0.464721	0.00119529	0.0329143	23.0927	22.8828	0.20987	0.455419	0.829923		22.7311	23.4887	23.816	22.5582	22.7393	23.3687	21.1486	24.2364	24.6915	22.0164	22.8507	22.706	25.3523	23.2754	24.0354	22.5156	20.3522	21.9109	24.7931	23.7468	22.7343	24.3025	22.6598	22.6231	22.2696	23.9587	21.8912	22.4323	20.6989	21.8472	23.8792	22.596	23.7523	23.655	23.6874	23.2459
ANX11_HUMAN	ANXA11	Annexin A11	16.8194	16.4647	0.354705	0.0182458	0.149615	16.9809	16.7605	0.220324	0.228828	0.737905		17.4818	17.5245	16.8803	17.6873	16.6094	15.6892	16.7841	17.6909	18.6258	16.4738	16.5684	17.3576	17.7333	17.9534	16.3521	16.5292	16.2731	15.4886	17.0531	17.3104	16.2634	16.4382	15.1603	17.4671	15.1257	17.7784	16.4928	16.7353	14.3496	17.1788	15.7789	14.23	18.1644	16.4994	16.8985	16.1268
ANXA2_HUMAN	ANXA2	Annexin A2	23.6764	23.257	0.419411	0.0131831	0.114653	22.2237	21.9756	0.248177	0.439035	0.829923		21.0397	22.435	21.6008	22.8474	23.4643	24.3698	22.5526	22.919	25.4887	22.7255	23.6085	24.6588	23.9444	24.1535	23.8948	20.8861	19.2538	23.9456	24.4253	22.3283	21.98	24.127	22.55	23.0773	22.2762	23.5327	23.9421	21.8359	19.8485	22.7599	23.4939	22.1183	23.6484	23.9973	24.3922	24.7392
ANXA3_HUMAN	ANXA3	Annexin A3	20.6429	20.3944	0.24845	0.03975	0.242833	20.5514	20.1993	0.352037	0.0269942	0.444114		18.5733	19.16	19.0066	19.0105	20.3845	20.2293	19.1684	21.8611	21.5863	19.7164	20.607	19.639	19.1493	20.9096	21.2794	20.1262	18.5831	21.0703	21.8091	21.3439	18.6331	21.5833	22.2241	19.2073	20.044	21.1833	19.1113	21.7361	19.2947	19.3944	19.3287	19.3925	19.8151	19.0636	20.8948	20.4528
ANXA4_HUMAN	ANXA4	Annexin A4	16.6063	16.4956	0.110637	0.660004	0.866503	17.4065	17.3415	0.0650614	0.774532	0.939918		17.4649	15.5212	17.4784	15.6806	14.8954	13.849	14.377	18.5066	18.4558	16.0487	16.3545	17.2406	18.577	17.3509	14.5542	17.234	16.6905	17.7425	17.7984	17.9903	15.8164	16.5747	20.3828	16.1564	17.6248	17.8977	17.7865	18.4695	17.088	18.9299	15.6016	15.6079	15.3963	17.8975	18.4137	16.4078
ANXA5_HUMAN	ANXA5	Annexin A5	17.1968	16.8199	0.376863	0.0129019	0.114653	18.1055	18.0388	0.0666256	0.699966	0.917675		17.0059	17.2181	19.1652	17.0145	16.3598	15.4487	16.5987	16.716	17.7392	17.4532	17.7059	15.6421	16.64	17.6403	15.7414	18.0002	15.6507	16.4904	16.3124	19.6995	17.0992	17.7676	16.9053	17.1104	16.4023	18.1036	16.905	17.9353	19.6472	16.1321	17.1152	15.2567	17.3196	16.3535	18.2086	16.6514
ANXA7_HUMAN	ANXA7	Annexin A7	14.8892	14.6606	0.228624	0.18874	0.496958	15.2605	15.3306	-0.070152	0.708979	0.918632		15.6537	16.1221	16.5137	15.5873	18.777	15.3975	13.8205	14.4179	15.4427	15.9579	14.4453	13.2019	15.784	15.4722	14.4302	15.6311	14.1744	16.0388	16.2245	13.9765	15.6213	16.045	14.2265	15.6529	11.9984	15.8161	11.1419	15.2863	14.0155	15.0995	14.217	13.206	13.9214	14.9864	15.1689	14.4802
ACPH_HUMAN	APEH	Acylamino-acid-releasing enzyme	14.9663	14.6444	0.321935	0.0689629	0.318526	15.8229	15.9878	-0.164867	0.416207	0.829923		15.6581	15.6164	15.2548	14.5359	15.0035	11.97	13.7709	13.0978	14.9437	15.3724	14.7226	13.1114	16.8003	15.9122	10.5973	13.4603	16.5051	16.955	16.5359	16.2692	13.9684	14.7573	14.132	14.2437	14.6624	14.5366	11.9104	15.2416	14.0232	14.2184	14.3816	14.4802	13.9064	15.6651	16.3164	14.2044
APOA1_HUMAN	APOA1	Apolipoprotein A-I	20.3014	20.3381	-0.0367843	0.871502	0.951031	20.9246	20.298	0.626598	0.0600773	0.492634		22.6285	22.2804	20.2802	17.9088	19.6799	17.3072	19.3257	18.2165	19.5342	19.9248	20.6089	19.3831	22.9487	21.9469	21.2268	22.4004	19.0604	19.496	21.4207	20.0648	24.5595	18.7022	18.7314	18.2565	19.1261	22.6209	21.7451	21.4723	23.4478	21.8317	20.89	24.6014	21.5235	18.8787	22.2058	20.8997
APOA4_HUMAN	APOA4	Apolipoprotein A-IV	16.2619	16.2897	-0.0277484	0.880281	0.956972	16.3892	16.1358	0.253422	0.295613	0.772923		17.9425	17.7616	16.7087	13.9384	16.3022	15.1473	14.0713	15.3751	17.3485	16.1839	14.9265	14.8907	15.8165	15.1253	16.0766	15.7317	16.6583	16.7234	14.4996	16.7253	16.1604	15.2002	16.0758	13.3593	16.6991	17.9647	15.2307	16.6478	15.6354	13.5414	16.9896	19.0806	15.8583	14.752	16.8694	15.7142
APOB_HUMAN	APOB	Apolipoprotein B-100	15.1387	15.3259	-0.187264	0.346433	0.662842	16.0301	15.7797	0.250371	0.28612	0.772923		16.4581	17.1525	17.7881	16.1967	18.2444	11.5749	15.4429	16.3165	13.514	15.2513	15.518	14.0295	16.3604	16.7035	14.5077	16.9593	13.4115	15.7656	14.7833	14.7367	18.6096	15.1015	15.4366	15.9233	13.0169	15.7345	16.0337	15.9505	16.7337	15.6105	13.9934	19.9625	15.266	14.0112	17.8248	14.9601
APOD_HUMAN	APOD	Apolipoprotein D	18.3655	18.2804	0.085055	0.624739	0.847755	18.3623	17.8143	0.547965	0.0278585	0.444114		17.5422	17.7792	16.384	21.053	18.5569	14.8387	17.5846	17.7822	17.6063	20.3337	18.9626	17.3141	19.9726	16.8352	17.5757	17.8904	20.583	17.2767	16.8383	16.466	18.7824	17.0101	17.0311	16.2871	21.1027	19.7318	17.9901	19.1138	18.6027	17.3179	16.9129	19.4936	18.7291	17.664	17.417	19.225
APOE_HUMAN	APOE	Apolipoprotein E	13.7071	13.8448	-0.137667	0.702578	0.892508	14.5293	14.8563	-0.327097	0.408695	0.827951		16.0538	17.2034	16.2432	13.857	10.0975	14.7082	10.7169	10.5282	14.1241	11.7872	13.5148	12.3101	16.6634	12.9026	15.7337	14.7469	15.2781	3.93795	13.4333	15.5547	18.9499	11.7256	18.0042	10.5433	13.3027	16.6146	14.1658	12.4371	15.6377	14.0545	12.5309	18.5324	13.8493	12.6129	16.5118	14.1704
APOH_HUMAN	APOH	Beta-2-glycoprotein 1	17.6304	17.9909	-0.360469	0.0732963	0.323433	17.8222	17.5544	0.267837	0.330293	0.780403		18.8605	17.9025	16.3135	17.3096	15.9386	18.5688	18.3126	16.9001	18.0581	17.5614	18.3601	18.5847	21.471	19.5497	18.4183	16.0444	16.2721	17.98	17.1901	17.8606	20.8172	15.6623	16.8272	16.9118	18.4039	17.6584	20.2316	17.4967	19.8146	18.0698	19.2959	20.27	19.1145	19.078	19.4969	19.2285
ARF4_HUMAN	ARF4	ADP-ribosylation factor 4	13.5117	13.0631	0.448508	0.126956	0.416756	12.491	12.6731	-0.182072	0.636552	0.914843		14.9981	15.3697	17.2729	15.7745	14.2436	12.1913	10.0619	14.1437	13.3167	14.1605	13.0129	12.4723	0	12.7031	13.901	14.8596	13.0983	14.0659	13.5224	13.1144	10.3181	12.7823	13.5663	16.7115	12.74	13.8836	10.1281	14.635	11.5059	15.5284	14.334	11.9285	14.191	16.177	12.6692	14.8574
RHG01_HUMAN	ARHGAP1	Rho GTPase-activating protein 1	11.2774	11.1547	0.122696	0.767779	0.918894	11.0265	11.7282	-0.70171	0.130228	0.61861		14.4298	15.6081	17.8577	17.1615	11.035	11.2673	14.6501	10.5359	14.493	13.33	10.0901	11.1552	10.5658	15.1435	0	14.9098	11.261	12.9423	5.73605	12.9439	11.2977	11.1698	12.6063	14.8258	9.87698	12.4057	7.08049	9.58749	11.4716	14.134	12.0559	2.96984	11.1522	10.4152	7.30729	13.0366
GDIR1_HUMAN	ARHGDIA	Rho GDP-dissociation inhibitor 1	16.4744	16.8286	-0.354146	0.152839	0.451142	16.8666	16.8053	0.0612864	0.803321	0.952667		17.5684	18.5017	17.4409	17.2321	18.5964	17.4171	16.6561	17.7299	18.0893	21.3658	17.4134	18.4876	17.5624	16.8195	16.3606	16.9581	15.775	11.7447	16.494	16.9492	16.4347	18.9958	12.9563	17.1382	16.7352	16.1809	18.1122	15.4398	17.7653	15.4929	17.1754	15.2741	17.8126	19.2798	16.4384	17.0649
GDIR2_HUMAN	ARHGDIB	Rho GDP-dissociation inhibitor 2	16.5782	16.3019	0.276277	0.161445	0.463346	16.8884	16.3037	0.584685	0.0392111	0.444114		16.7879	16.0437	15.9693	14.0738	15.9333	15.8745	14.9778	14.9241	14.155	14.6712	18.5682	14.9538	13.4328	13.6005	16.9004	19.3038	17.2258	17.0318	17.7497	19.8644	11.8811	17.7737	17.4078	17.9717	17.0004	19.3254	15.6119	15.9035	18.0554	17.0972	17.2815	16.4073	17.2167	14.096	17.4376	17.0066
ARPC2_HUMAN	ARPC2	Actin-related protein 2/3 complex subunit 2	14.9376	14.6263	0.311328	0.0822198	0.330029	15.245	15.1987	0.0463002	0.811357	0.952667		15.9116	15.1167	16.2019	15.3855	15.9051	14.766	15.9903	14.3392	14.2531	14.7889	13.105	13.2457	13.768	13.9879	12.658	16.6986	15.6582	17.1876	13.7687	14.2405	13.1643	14.8691	14.0857	16.1438	15.1445	15.5492	11.9187	15.6518	14.8929	18.0119	12.2395	9.65994	14.6652	16.4035	14.5243	13.0968
ARPC4_HUMAN	ARPC4	Actin-related protein 2/3 complex subunit 4	14.2024	13.9003	0.302144	0.266961	0.600031	15.2486	15.3769	-0.128306	0.664142	0.917675		17.0395	16.8567	16.8063	15.9781	14.7548	13.1657	12.5423	14.6935	14.2755	14.0676	14.471	11.9229	14.8484	14.9608	11.1648	16.7911	14.7792	13.7234	14.3206	14.3025	13.6615	13.7921	12.6114	16.2313	11.0336	15.9449	10.2134	15.8532	15.6894	16.4204	13.5181	13.509	12.8341	12.881	12.7251	12.5385
ARPC5_HUMAN	ARPC5	Actin-related protein 2/3 complex subunit 5	14.3372	13.9024	0.434737	0.048526	0.270933	14.7561	14.7998	-0.0437288	0.828974	0.961275		15.0116	15.4753	15.4236	15.6738	14.2345	11.993	10.3893	13.3792	13.0015	13.4785	14.1177	13.0065	13.3772	13.8171	13.5629	16.2529	14.4084	14.0684	13.6947	15.2365	11.9988	13.7255	15.1657	15.6777	12.2161	14.9758	11.8994	15.6525	15.2628	13.8931	14.5234	12.9295	12.6419	13.1158	14.5364	13.8203
AT2A2_HUMAN	ATP2A2	Sarcoplasmic/endoplasmic reticulum calcium ATPase 2	12.1931	12.6532	-0.460103	0.309398	0.639627	11.9385	12.7752	-0.836664	0.0857806	0.534683		16.2905	14.9399	17.8384	16.5137	15.8046	14.6325	13.6012	12.6255	13.2688	12.7776	11.4293	14.6016	11.1232	17.1872	9.55791	15.3905	13.7817	11.7276	9.80866	15.0273	12.4239	17.8319	12.6788	13.7643	8.87302	15.7413	14.3821	13.2643	14.0256	17.3186	14.256	9.96602	14.5825	12.703	10.324	12.4843
ATPA_HUMAN	ATP5A1	ATP synthase subunit alpha, mitochondrial	14.5528	14.5389	0.013905	0.94957	0.982766	14.2766	14.5433	-0.266697	0.310373	0.777965		17.3272	16.4249	18.337	17.3599	14.2062	14.6215	16.4588	16.9875	13.8249	12.2325	13.1412	13.5872	14.9097	16.8955	12.757	15.3207	14.377	9.22009	14.2411	15.0766	11.8873	14.6195	12.2183	15.6113	14.2831	12.3311	13.7377	11.0711	15.5579	15.3916	14.3601	11.7954	15.1218	13.9746	13.952	15.4855
ATPB_HUMAN	ATP5B	ATP synthase subunit beta, mitochondrial	15.627	15.7504	-0.123438	0.467424	0.757913	15.2925	15.6112	-0.3187	0.0949517	0.559326		15.8922	17.5714	19.1209	19.0177	16.0764	14.6624	15.3906	15.11	14.3713	15.3537	14.4619	14.5924	15.3188	15.9575	15.922	16.6401	15.8778	14.0216	14.9623	14.1693	16.5056	16.015	14.667	17.3586	16.4551	15.7392	14.891	15.21	14.2443	15.4756	15.2381	16.8185	16.1763	14.302	14.7179	15.7464
ATRN_HUMAN	ATRN	Attractin	13.7353	14.3847	-0.649401	0.0284235	0.203938	14.3261	14.6233	-0.297237	0.440302	0.829923		13.5216	14.1126	10.87	13.5179	14.5639	16.4308	15.6195	15.8629	14.8691	14.6494	15.2419	14.6928	15.9967	16.218	11.7708	15.6118	15.1921	15.1705	13.1345	16.8739	15.908	13.2116	15.2305	10.6891	9.8673	14.0524	16.2952	17.2307	16.7595	14.2228	15.5769	16.7437	14.4109	13.8267	16.8681	15.2622
ZA2G_HUMAN	AZGP1	Zinc-alpha-2-glycoprotein	18.5956	18.438	0.15758	0.358787	0.672153	19.1594	18.9564	0.203026	0.345135	0.792182		17.8255	17.8971	17.4128	18.3669	17.7771	17.0685	17.2542	17.1841	19.2078	20.1345	19.1493	20.0649	19.9209	18.7613	19.0951	17.3819	18.4909	16.624	18.4208	21.3795	21.2462	16.6966	17.8116	17.486	20.1468	19.9452	18.9853	17.9449	19.2926	18.4835	18.2506	20.5256	16.9155	22.3391	18.2188	17.6429
BAG3_HUMAN	BAG3	BAG family molecular chaperone regulator 3	15.176	14.7241	0.451955	0.127543	0.416756	14.1906	14.3761	-0.185535	0.672417	0.917675		15.4894	14.9571	16.1176	16.0902	13.7285	11.6003	16.3908	15.8401	17.9017	16.9565	13.54	15.6525	16.5479	16.7927	10.8073	14.4367	16.4268	15.1052	14.9341	15.8682	15.8019	20.2159	14.2029	15.1126	12.1858	13.3378	16.3868	10.6618	13.7223	15.2956	16.4459	12.2635	16.5911	18.5666	13.8865	15.3697
BASP1_HUMAN	BASP1	Brain acid soluble protein 1	18.2576	18.2703	-0.0127244	0.951343	0.982766	17.8292	17.1843	0.644952	0.0413825	0.444114		12.9708	15.3318	15.6053	13.152	18.7817	18.5786	18.8022	19.881	18.8822	17.2923	20.0279	18.5593	16.1462	18.4844	19.6036	19.1145	20.1811	19.8952	19.7391	20.7742	16.7789	19.983	21.468	17.836	18.8843	19.5264	18.8048	19.7521	18.1711	14.9859	18.8827	15.3181	17.843	19.1217	19.1007	18.5502
BCAS1_HUMAN	BCAS1	Breast carcinoma-amplified sequence 1	15.1193	14.9548	0.164474	0.618656	0.846318	12.3091	11.3809	0.928121	0.152171	0.645173		12.8325	12.7662	13.7337	15.2693	15.0613	16.3829	16.5536	13.2291	17.0225	20.7931	14.3834	16.3343	16.0739	16.5399	12.0147	12.7158	13.1846	10.0156	16.2219	14.5927	17.9364	15.4212	12.8225	14.6202	17.6423	15.6127	14.4772	12.0492	11.38	17.3536	12.7447	11.9596	16.3146	17.8711	16.3527	16.7987
BLMH_HUMAN	BLMH	Bleomycin hydrolase	13.1689	12.8102	0.358695	0.31476	0.639627	14.0453	14.8808	-0.835464	0.0267529	0.444114		15.1623	14.5985	12.8291	13.4588	9.77058	10.5267	12.7585	10.1598	11.9602	13.5224	12.0964	13.1722	12.9568	14.391	10.0295	12.3787	15.0676	14.543	16.4544	13.7476	0	18.09	10.3537	12.0096	10.7287	11.0424	11.3782	12.3241	12.1777	12.3906	13.4005	14.9643	11.9145	13.3472	14.6389	12.843
BLVRB_HUMAN	BLVRB	Flavin reductase (NADPH)	14.2985	13.7855	0.512927	0.154049	0.451142	14.7084	14.8434	-0.134988	0.783756	0.944247		19.1235	18.7857	15.9442	15.5806	13.117	13.0946	12.3578	13.2314	11.7698	11.5818	12.7533	12.9647	16.3522	15.2435	11.7461	16.0444	13.8791	11.9885	14.1947	8.82523	9.22399	11.9357	14.7567	14.8117	12.2467	13.7627	14.9145	12.1846	15.807	19.6919	11.6766	15.8342	12.1003	17.1282	15.4821	14.8316
BPIB1_HUMAN	BPIFB1	BPI fold-containing family B member 1	17.8619	17.9207	-0.058825	0.757101	0.918894	17.7498	17.7609	-0.0110852	0.960092	0.997559		17.4583	17.2312	17.0372	15.2446	17.8433	16.4254	17.4132	18.8921	16.8935	18.5704	20.8856	16.3473	19.3235	16.1578	20.2731	18.1741	18.9494	16.2813	18.9839	19.1114	21.3419	16.9987	19.3728	18.7137	17.444	18.5829	18.5012	20.7993	19.1106	17.1395	17.4125	17.2644	16.3458	18.1411	22.0222	19.6646
CB054_HUMAN	C2orf54	Uncharacterized protein C2orf54	12.2415	11.8804	0.361105	0.319854	0.639627	11.9886	12.1524	-0.163815	0.703004	0.917675		14.4426	14.4261	16.6231	15.6015	13.5725	13.2827	13.5621	10.8338	12.8704	11.7384	10.893	12.9586	9.02918	12.4824	10.8482	14.6944	11.8129	9.63045	17.6209	11.3928	12.2879	10.7737	7.15951	14.0905	11.1198	0	8.75073	12.2929	12.8341	16.4059	11.9489	10.0121	10.7106	11.3319	11.5271	13.2407
CO3_HUMAN	C3	Complement C3	20.5521	20.5828	-0.0307377	0.862662	0.944977	21.5941	21.4833	0.110882	0.543533	0.864232		20.7049	20.9502	19.4996	17.3485	18.9932	18.9388	19.3438	21.0293	20.7605	20.2949	22.2572	18.8298	22.123	20.5878	21.429	21.8886	21.921	21.982	20.5039	22.0376	22.4089	20.6484	21.1596	18.7959	19.3097	22.4147	20.3732	21.6095	22.3038	20.2562	21.1321	23.0321	19.4304	20.4127	22.6524	21.3629
CO4B_HUMAN	C4B	Complement C4-B	18.3022	18.5879	-0.285707	0.0595354	0.296971	19.0141	18.7724	0.24168	0.160288	0.645173		19.6224	18.8593	18.8331	17.7446	19.3909	15.5197	19.0508	20.7574	17.4044	19.4897	19.03	18.3591	19.3369	18.7437	19.5261	19.0936	19.7367	20.3036	18.8365	19.3348	20.245	18.5375	18.5022	17.49	17.6307	19.2347	18.8711	18.1306	18.3243	20.8609	18.2994	20.3754	19.0568	18.3925	19.7942	18.905
C4BPA_HUMAN	C4BPA	C4b-binding protein alpha chain	12.3716	12.5029	-0.131298	0.776291	0.918894	13.5945	13.9489	-0.354462	0.350548	0.792182		13.073	13.8077	12.6973	10.5656	11.9602	13.099	11.0335	12.7757	14.8308	5.06279	13.6563	11.7432	13.8968	15.0592	13.9877	14.3672	15.1529	12.1813	0	15.0918	14.9087	16.6449	14.1721	0	15.8771	14.457	13.2429	13.9787	16.1876	12.802	13.1868	19.8517	15.7623	13.6496	0	13.1973
CO5_HUMAN	C5	Complement C5	13.3549	13.4927	-0.137759	0.604623	0.844413	14.7744	14.7725	0.00193675	0.994457	0.997934		15.0798	15.9726	14.8349	15.2594	13.2237	17.8948	13.276	15.5559	17.5623	12.2057	14.4333	12.26	15.4698	13.3904	13.6857	15.733	14.7609	16.4314	12.8836	13.978	15.9672	12.4516	13.5688	12.087	10.0006	15.2879	15.8583	14.7326	17.0422	13.3811	14.0087	18.182	11.5412	19.8485	15.0567	13.027
CF132_HUMAN	C6orf132	Uncharacterized protein C6orf132	17.1484	16.9833	0.165079	0.463827	0.756788	13.755	13.7186	0.0364056	0.937881	0.994263		15.1919	16.321	14.6816	17.5053	17.312	18.4546	19.7511	14.5357	19.6544	19.1303	18.1287	18.2894	17.2408	18.5671	17.9576	14.0822	16.3321	17.5268	17.4425	13.4607	16.5926	16.6554	14.6025	16.3795	18.8713	15.8309	18.3216	14.0556	14.6319	18.1807	17.0438	15.8919	17.702	15.5147	16.873	17.1894
CO7_HUMAN	C7	Complement component C7	17.089	17.2356	-0.146642	0.52087	0.786787	16.4352	16.426	0.00928219	0.972064	0.997559		16.1144	15.5381	14.2763	16.3822	18.4527	18.3752	15.979	16.9903	16.9827	19.2384	16.2671	14.9359	15.8885	17.0473	13.7381	15.6282	15.9846	15.6562	17.4812	15.4795	15.7015	13.9568	16.7081	13.8364	14.8364	18.129	17.4906	16.2968	17.9584	14.4957	17.4394	17.5558	18.0518	17.8929	17.895	19.6226
CO8A_HUMAN	C8A	Complement component C8 alpha chain	15.011	15.2477	-0.236736	0.247505	0.577512	15.7815	15.4843	0.297161	0.322927	0.778823		16.5516	16.203	14.7772	14.0861	14.7381	16.526	14.7163	16.4324	15.2054	14.1763	16.5274	14.6795	16.1843	15.9332	14.0445	14.7773	15.6797	15.6354	16.1375	13.9872	18.0633	15.8709	17.7363	14.697	14.8332	16.8266	17.7968	14.7993	16.883	12.8571	14.5028	17.7365	15.6608	9.99703	14.3858	16.6891
CO9_HUMAN	C9	Complement component C9	14.2499	13.9993	0.250569	0.441623	0.732862	14.5592	14.701	-0.141709	0.725461	0.925945		15.977	15.8791	15.6009	12.7069	14.5971	14.4037	12.2795	15.1169	15.0957	15.3017	14.4375	15.1489	14.2416	15.2743	14.1928	15.1105	13.157	14.9729	13.3671	15.1674	17.1432	15.4743	15.2563	16.2183	13.0968	15.7194	14.1128	12.3492	17.2522	13.1108	16.2687	18.6842	13.7919	12.5053	15.1432	14.9774
CAH1_HUMAN	CA1	Carbonic anhydrase 1	17.5149	17.6882	-0.173235	0.433204	0.732862	18.464	18.0307	0.433273	0.187702	0.704188		21.4251	21.311	16.2401	17.121	15.3022	15.8001	15.4289	16.3851	15.467	18.3188	16.2166	16.0646	19.8671	19.0473	16.2635	20.416	18.3311	18.1976	19.5205	16.5783	19.3415	17.5615	17.7566	16.1943	15.9511	17.4147	20.0618	17.5228	18.0623	20.6493	17.1045	20.7014	16.9207	15.0197	19.5533	17.8391
CAH2_HUMAN	CA2	Carbonic anhydrase 2	15.2661	15.2789	-0.012771	0.957985	0.983691	16.3066	15.868	0.438583	0.166908	0.6562		18.6265	18.881	15.4929	15.3793	13.4509	13.2571	12.5789	14.538	12.5514	17.902	13.6022	12.5908	15.4859	17.1766	15.9331	17.2781	16.1954	15.4202	16.9284	16.2314	17.6457	16.3816	16.1835	14.1999	14.2221	16.1552	18.1344	15.4542	16.1704	19.8991	13.9126	17.1451	14.036	14.3778	17.1826	14.5697
CALM_HUMAN	CALM1	Calmodulin	20.7778	20.6795	0.0982606	0.430837	0.732862	20.675	20.5871	0.0879309	0.633408	0.914843		18.9537	19.244	19.7878	20.0254	20.999	20.4814	20.3175	21.7569	21.465	21.9046	21.4122	20.2558	20.3047	21.1023	21.0746	20.5259	22.5561	20.5634	20.8917	21.4629	19.6357	21.8126	22.6454	20.4363	21.9307	20.7987	19.2258	20.8496	19.6574	21.0755	20.172	19.4951	21.4315	20.9009	21.4691	19.9144
CALL3_HUMAN	CALML3	Calmodulin-like protein 3	21.0865	20.8504	0.236042	0.0501423	0.274111	20.7406	20.8768	-0.136176	0.447521	0.829923		20.5643	20.6279	21.2957	21.7962	21.297	18.7567	22.2152	21.8837	22.2547	22.7215	21.3809	21.5539	20.7279	21.6651	21.0335	21.1229	21.7182	21.7343	20.4594	20.9994	19.9593	21.3707	19.6774	20.9982	22.4648	20.7283	18.6256	20.8262	19.1153	20.9775	21.1628	20.1101	22.1405	22.1637	21.1036	21.3867
CALL5_HUMAN	CALML5	Calmodulin-like protein 5	18.5854	18.4984	0.087014	0.585368	0.837909	18.4324	18.1919	0.240535	0.310189	0.777965		17.326	17.7657	17.0708	18.9074	20.3433	18.2532	19.0399	16.5165	18.9125	20.6068	19.8433	17.8203	18.166	18.8091	21.4557	18.3272	18.2316	18.206	17.3496	18.5872	17.2926	17.7855	19.9756	17.3455	19.6805	18.224	17.9859	16.8913	16.8947	17.4611	20.9507	17.9291	18.3441	19.6091	17.5346	16.8369
CALR_HUMAN	CALR	Calreticulin	17.2474	17.1409	0.1065	0.464419	0.756788	17.3045	17.0127	0.291785	0.0989315	0.562244		19.2909	18.7045	20.2652	18.8652	17.3492	15.9357	16.1986	17.3918	16.8783	18.254	16.5197	16.0242	16.8609	16.393	17.0713	19.1139	16.8963	18.6126	16.1239	15.6257	14.747	16.9089	14.9875	18.6772	17.3499	17.2103	16.7003	17.0667	16.6772	19.0486	17.7738	14.6374	16.9987	18.231	16.7951	17.7322
CAMP_HUMAN	CAMP	Cathelicidin antimicrobial peptide	18.434	18.6119	-0.177949	0.328348	0.639627	18.8055	18.1962	0.609365	0.0143838	0.375286		16.6505	17.0422	18.8163	16.2746	18.9417	19.2018	18.3903	18.9023	16.9302	16.3243	19.7133	15.561	15.9844	19.4209	21.2168	19.5397	19.1797	21	20.4532	20.3556	16.5421	19.6051	22.2584	17.1401	18.8706	20.1499	16.9582	21.3878	19.7401	17.0458	17.27	15.3949	17.1997	19.2561	18.8093	19.6833
CALX_HUMAN	CANX	Calnexin	15.2459	15.2073	0.0386352	0.869826	0.95101	14.8868	14.788	0.0987981	0.766469	0.936071		17.0641	15.524	18.7705	18.1847	16.919	14.036	15.3235	14.4142	13.6935	17.1869	14.6918	13.6602	15.1846	15.27	15.8982	14.0663	17.2949	14.8192	15.6592	15.5046	14.2272	14.6101	14.3467	15.3899	14.34	14.3435	14.1156	14.5022	14.8139	14.0504	15.1603	13.8748	16.5805	15.4235	14.8185	16.8403
CAP1_HUMAN	CAP1	Adenylyl cyclase-associated protein 1	18.0799	17.8487	0.231191	0.0280919	0.203938	18.4237	18.2616	0.162063	0.289139	0.772923		17.6971	19.3756	18.2169	17.6064	16.9074	15.9322	16.1756	16.2338	17.9531	17.9443	17.3813	14.6905	17.3585	18.072	17.968	19.0868	18.1622	18.1584	17.971	17.5975	16.5553	17.7543	17.8362	18.836	18.2144	19.415	15.7793	18.7699	18.6184	18.4056	17.2313	18.0797	18.2568	17.4401	18.277	18.3984
CAPG_HUMAN	CAPG	Macrophage-capping protein	17.6337	17.3854	0.248393	0.021881	0.169726	17.9918	18.2243	-0.232575	0.183704	0.697282		18.1901	17.404	18.121	17.4806	16.8131	17.4035	16.4538	17.6214	18.1457	17.6439	17.6936	15.9091	16.5832	17.265	17.622	18.1049	17.8416	18.3033	18.0941	17.3635	17.7487	16.697	16.8167	16.2585	16.3816	18.122	17.512	17.0444	17.5497	18.4383	17.8425	17.1322	17.4343	17.4187	17.8921	18.4206
CAN1_HUMAN	CAPN1	Calpain-1 catalytic subunit	18.4256	18.2269	0.19871	0.130287	0.420138	18.6721	18.847	-0.174932	0.357439	0.799087		18.3865	17.3107	19.072	19.4465	18.9214	16.0822	19.9341	19.0775	20.1715	19.6645	19.156	16.3712	19.0328	20.353	19.0105	18.0274	19.5629	18.0935	18.4598	17.6444	19.0489	18.1241	16.5449	18.0295	17.7157	17.414	15.1285	17.2566	15.5714	18.5469	19.0374	17.6383	19.4867	18.5329	18.7465	18.3438
CAN2_HUMAN	CAPN2	Calpain-2 catalytic subunit	12.7764	13.0028	-0.226454	0.518058	0.784605	14.6659	15.1282	-0.462295	0.0749808	0.528071		15.6191	15.9025	15.1622	14.9958	12.3551	13.6385	9.85473	17.1986	13.4899	14.8287	11.1819	12.2693	12.5856	10.1486	10.1805	14.1945	15.0106	16.2258	14.6709	13.738	11.8369	12.9371	11.3073	14.633	11.9004	11.6944	11.3602	13.5136	11.8182	18.1577	12.3179	14.4228	13.4084	12.9524	12.7868	11.7746
CPNS1_HUMAN	CAPNS1	Calpain small subunit 1	18.4959	18.1617	0.334152	0.00888717	0.102025	19.1242	19.012	0.112182	0.509443	0.845447		18.0516	17.6058	18.1025	18.0274	18.3673	16.1896	16.3632	20.4596	18.6602	18.9716	18.5665	15.881	19.0753	17.518	18.8499	17.9453	19.9229	18.4442	19.0092	18.468	18.0647	18.9185	18.2841	18.2362	18.4721	18.4639	15.3413	18.3703	16.368	17.5997	17.5193	17.2502	16.897	18.2145	18.9659	17.2741
CPNS2_HUMAN	CAPNS2	Calpain small subunit 2	14.8853	14.5885	0.296802	0.0629209	0.298484	15.4463	15.3894	0.0569295	0.787018	0.94508		14.1624	13.5659	13.8652	13.7498	15.4103	12.8068	14.3905	16.3352	14.9511	15.0075	15.1578	13.4757	14.4248	14.3317	15.7153	14.7063	16.6892	13.918	15.6539	14.8666	12.857	15.909	15.0163	14.3196	13.893	15.927	11.4593	14.7129	11.4453	13.7793	15.57	12.9493	13.8827	11.5612	15.0626	13.7502
CAZA1_HUMAN	CAPZA1	F-actin-capping protein subunit alpha-1	15.4321	15.3401	0.0920419	0.667352	0.866503	16.8534	16.6555	0.197856	0.360564	0.799087		16.5906	17.0717	17.1485	15.8355	13.3541	11.9292	13.1571	14.0032	16.5792	15.88	15.3489	13.5017	17.5859	16.7856	15.7529	16.7652	17.4863	14.5902	13.6939	17.3932	16.8506	14.4651	10.3452	16.8154	13.0623	18.0118	13.3671	15.4017	15.542	16.0989	15.8818	17.5765	16.2763	17.4857	15.5299	15.8
CAPZB_HUMAN	CAPZB	F-actin-capping protein subunit beta	17.3097	17.0665	0.243163	0.0752017	0.323433	18.3543	18.3016	0.0526963	0.749704	0.936071		16.6267	17.286	18.0051	16.8167	16.142	17.4026	15.9274	18.3752	17.2334	17.4644	18.3812	15.7326	17.3784	17.4344	17.4877	18.1397	19.0736	16.5038	17.5114	18.1822	17.0989	17.3812	17.6911	17.2936	17.2381	18.0945	16.6774	18.3473	16.8285	16.0623	16.6467	15.5761	16.0289	17.6975	17.5701	16.2135
CASPE_HUMAN	CASP14	Caspase-14	18.4575	18.1727	0.284801	0.0616321	0.298484	18.4835	18.0209	0.462595	0.0129259	0.375286		17.4641	17.0475	16.5269	17.7734	16.2082	15.9307	16.4978	19.4923	20.2864	20.1832	17.1578	18.4887	19.0588	17.9533	20.5418	15.8488	19.9212	19.1355	18.9664	18.3203	18.6272	18.8963	18.0653	16.6548	19.2335	17.4597	16.8807	16.9845	15.7078	22.5634	18.1416	17.4344	16.8159	17.931	17.7415	17.3951
ICAL_HUMAN	CAST	Calpastatin	19.5219	19.156	0.365904	0.011763	0.112239	18.9483	18.6381	0.310228	0.116425	0.616483		18.0632	18.8185	18.0639	18.4169	17.5595	18.3016	20.0227	19.6532	21.2005	20.6108	19.5947	19.649	20.6945	20.012	20.53	18.4922	20.055	18.2907	19.6988	18.8624	18.0249	20.1413	17.4891	18.0304	20.7055	18.791	18.1644	17.0365	18.8874	18.3808	18.9233	18.8905	19.7401	20.4045	20.2589	18.6976
CATA_HUMAN	CAT	Catalase	18.9422	18.896	0.0461773	0.773829	0.918894	18.5675	18.227	0.340516	0.133863	0.629812		19.6534	19.6202	17.4594	16.8751	19.2757	19.0167	16.4695	19.5607	18.0237	17.8464	19.7509	16.87	19.1832	19.4331	19.7247	19.4826	19.9038	20.5523	20.2576	19.8911	18.7397	19.8577	21.0568	18.4089	18.4056	20.4183	19.1868	20.1533	18.5464	18.4888	19.5052	19.7735	16.6842	17.8231	18.9991	18.704
CBR1_HUMAN	CBR1	Carbonyl reductase [NADPH] 1	12.4257	11.8459	0.579802	0.215055	0.541411	12.3202	12.4045	-0.0842244	0.864235	0.975841		13.2314	15.2212	16.0307	14.0386	11.7549	14.6608	13.5789	15.2222	11.2729	12.6217	9.60975	13.9648	0	11.9083	0	15.178	12.7281	12.5888	13.5592	14.2773	12.2014	13.0504	13.5276	15.099	10.6807	14.2285	10.324	11.5928	17.4101	15.8007	12.5398	15.021	11.6079	11.6256	16.4935	9.84265
CCDC6_HUMAN	CCDC6	Coiled-coil domain-containing protein 6	12.3109	11.7318	0.579104	0.22637	0.56104	10.968	11.2024	-0.234454	0.642611	0.915283		11.3207	13.8173	14.674	16.9846	15.6031	12.1814	7.90557	12.4584	14.317	14.2463	11.5702	13.5145	14.1272	11.7099	0	12.4947	13.2313	11.8421	14.3261	12.8467	13.5492	8.99788	13.6521	15.322	12.1608	9.19431	8.96472	12.2535	13.0967	11.8349	12.6218	9.72948	15.216	6.36419	12.2176	10.4697
BICR2_HUMAN	CCDC64B	Bicaudal D-related protein 2	15.0673	15.1697	-0.102386	0.676629	0.874742	14.7159	14.5741	0.141851	0.591112	0.892504		13.5472	15.1957	16.878	15.9366	16.315	14.3174	16.4326	15.8265	14.7275	16.1882	13.2084	15.3046	14.5088	17.8921	15.153	15.4497	14.8388	8.69777	15.4731	10.3478	14.4608	15.1288	13.535	15.1691	17.2866	16.2033	15.2819	15.8831	13.1066	13.5969	14.4744	15.5187	18.2719	16.4826	13.4753	16.5558
TCPD_HUMAN	CCT4	T-complex protein 1 subunit delta	12.8073	12.8268	-0.0194687	0.953744	0.982766	12.4179	13.216	-0.798144	0.070904	0.521781		12.7085	14.4079	16.1392	15.1617	0	10.6582	0	12.91	12.9985	13.6759	13.8856	12.2026	12.415	12.9865	12.4682	11.3355	12.9085	13.622	14.6372	13.3824	12.8021	12.0955	13.1826	12.9981	14.8265	10.7151	10.679	14.9082	12.7388	13.3914	12.3323	11.6671	13.1452	12.356	10.9779	11.9917
TCPH_HUMAN	CCT7	T-complex protein 1 subunit eta	12.8612	12.8533	0.0078519	0.983616	0.992364	12.3852	13.5071	-1.12192	0.0228845	0.444114		16.817	15.0424	17.0985	15.7257	13.6842	11.4927	11.8766	15.5274	13.2215	17.0592	16.2553	11.4953	11.2623	12.8284	11.3851	11.7356	12.0288	15.3006	13.773	11.2626	13.5004	12.9054	13.8752	12.3802	12.3222	12.7579	13.0908	13.6349	11.6995	13.126	8.11795	18.6966	13.8203	11.8255	11.7659	15.1901
TCPQ_HUMAN	CCT8	T-complex protein 1 subunit theta	14.2507	14.324	-0.0732819	0.709437	0.894982	14.82	14.9849	-0.164951	0.449757	0.829923		16.2017	16.2806	16.8132	16.5103	13.1201	13.0846	12.224	17.5787	13.6991	13.7072	16.0724	13.2597	13.5386	16.8326	13.3328	16.4367	15.383	15.125	11.1262	14.6864	15.4795	16.7735	13.6367	15.1192	13.2524	15.5647	14.1143	13.9507	15.6699	16.5273	15.7946	14.7683	13.6561	12.0851	13.8566	12.5277
CD177_HUMAN	CD177	CD177 antigen	16.7241	17.2018	-0.477692	0.00850001	0.101646	16.8822	17.4667	-0.584448	0.020384	0.444114		11.7171	16.4432	14.451	16.483	14.9939	20.6167	15.4032	19.892	17.9486	18.8368	18.7096	17.1549	16.8392	18.7853	18.9621	16.4183	17.5354	17.1786	16.4887	16.3998	16.5208	18.6345	18.6015	18.4375	17.1399	16.6992	18.5829	16.3831	18.3763	18.4277	18.3159	18.4237	17.9308	16.891	16.0744	15.1276
DAF_HUMAN	CD55	Complement decay-accelerating factor	17.3041	17.6913	-0.387152	0.00448094	0.0710229	17.6601	17.8138	-0.153735	0.452573	0.829923		17.5745	16.5196	16.154	17.4481	19.3072	18.5332	19.6811	16.62	19.3385	17.9089	18.8829	18.281	17.2316	19.6164	16.6266	17.1498	18.6264	16.6203	16.2083	16.9316	16.8055	19.233	16.5621	18.4365	17.0994	17.34	18.9505	17.8333	17.5449	18.2559	16.946	16.1812	18.3605	16.7506	16.99	17.6029
CD59_HUMAN	CD59	CD59 glycoprotein	19.6185	19.7592	-0.140672	0.375838	0.682693	19.2352	19.2657	-0.0304641	0.897725	0.977787		18.2493	17.91	18.892	20.4839	21.482	20.7153	21.5913	18.9589	20.8806	20.824	20.1629	21.973	18.113	20.874	20.1819	18.2082	19.582	20.3774	19.5692	18.6364	17.4193	19.9262	20.0706	19.6379	20.6933	18.6938	21.3247	18.2459	17.4388	20.4037	18.331	16.8694	19.8646	18.3306	18.956	21.0199
CD5L_HUMAN	CD5L	CD5 antigen-like	16.2801	16.3725	-0.0923996	0.610856	0.846318	16.4102	16.1469	0.263304	0.230645	0.73961		17.1987	17.5688	13.429	15.2646	15.5225	16.6441	15.0344	17.3104	17.1732	16.5714	16.4639	15.0238	17.4361	16.5948	15.4445	16.6214	15.7376	15.8887	16.0191	13.4809	16.804	15.1271	17.0032	16.7803	15.0847	16.401	18.9488	16.2168	18.6525	19.7253	18.0279	18.9919	15.2602	13.8627	17.6243	14.3469
CDD_HUMAN	CDA	Cytidine deaminase	15.2163	15.3	-0.0836769	0.824875	0.94398	15.4952	15.6825	-0.187344	0.722988	0.925945		17.1706	17.5354	15.4782	18.2021	18.2322	12.7325	17.4196	15.1181	20.078	19.1568	16.3403	15.7277	17.3504	17.4634	9.55279	13.3175	15.4759	8.89662	12.096	16.108	18.7879	16.4494	10.7995	15.3896	15.3657	17.4786	18.1076	9.73114	19.2711	15.0012	18.737	13.6633	17.6999	15.3322	12.9673	15.7168
CDC37_HUMAN	CDC37	Hsp90 co-chaperone Cdc37	15.0091	14.9023	0.10673	0.63058	0.849654	13.6757	13.4109	0.264842	0.440607	0.829923		16.1902	16.2917	17.167	16.2986	16.2691	14.1027	12.5706	14.6398	17.9228	16.2645	16.0726	15.8154	13.2328	16.6326	14.8271	14.3619	16.1227	16.029	14.141	12.3772	14.3905	12.6331	11.8194	15.7416	16.0358	15.8181	15.8122	14.3638	13.2572	16.6019	16.2596	10.6968	16.9505	15.7122	13.7149	15.2997
CDC42_HUMAN	CDC42	Cell division control protein 42 homolog	16.0277	16.0735	-0.0458658	0.680152	0.875468	15.8093	15.8302	-0.0209179	0.883633	0.977136		16.9209	16.2601	17.5606	16.7886	15.0038	13.8308	15.6551	16.1686	16.4998	15.5695	17.0411	15.292	14.5815	14.6424	15.3241	17.6623	16.4138	17.2657	16.2058	16.1669	13.8971	15.4542	17.14	16.4719	16.6169	16.246	14.8959	15.8171	15.668	16.6763	15.3418	14.4355	16.2644	14.833	16.7934	16.6613
CADH1_HUMAN	CDH1	Cadherin-1	17.4365	17.3137	0.12285	0.374275	0.682012	18.3289	18.4234	-0.094498	0.660626	0.917675		17.5161	16.7117	18.1401	17.0776	18.6556	16.5153	16.6814	18.8037	18.2906	18.3379	15.9241	16.6876	18.2225	18.4997	17.8738	16.2223	17.0514	18.5077	15.8622	16.7182	16.3021	18.1893	13.1473	16.5897	16.8923	17.7192	16.6281	16.144	15.7067	16.0183	17.7526	17.0051	18.5663	18.9089	17.3897	17.3415
CEAM5_HUMAN	CEACAM5	Carcinoembryonic antigen-related cell adhesion molecule 5	19.3686	19.5174	-0.14887	0.316628	0.639627	19.3733	19.3379	0.0353747	0.865723	0.975841		18.3184	17.7014	19.7244	20.5384	20.991	21.833	19.0815	18.8847	19.97	20.9815	20.4864	21.3252	18.3945	19.1878	20.4918	18.1181	19.2861	20.4065	20.4211	17.7771	18.863	20.2084	20.0117	20.7711	16.5573	18.9185	21.1651	18.1213	17.524	20.5197	19.9571	18.0922	19.7264	17.9904	19.7708	20.7488
CFAB_HUMAN	CFB	Complement factor B	18.158	18.473	-0.315077	0.0598127	0.296971	19.0101	18.8607	0.149366	0.48777	0.83576		19.51	18.7345	18.494	16.3115	14.8665	16.7965	16.4746	17.4719	18.5106	17.6717	20.2989	17.8652	18.477	19.7536	20.1964	19.3015	18.3288	17.5608	18.3877	20.2954	20.0829	18.9151	17.5975	16.4462	16.5434	19.8605	19.3042	19.3358	20.4215	18.4543	16.7111	20.5437	18.0966	18.0486	19.9271	19.9936
CFAH_HUMAN	CFH	Complement factor H	18.0844	18.1806	-0.0961437	0.465411	0.756788	18.2257	17.9311	0.294643	0.154117	0.645173		18.2571	18.9304	15.6289	15.9305	17.7436	17.4005	16.1856	19.871	17.5989	18.0819	18.2974	18.5293	19.2006	18.2148	18.1867	17.9236	19.2806	16.8102	17.8039	18.0287	18.2438	17.9471	18.1648	18.0984	17.5866	18.6927	18.7264	18.0625	19.3447	19.2346	18.6835	19.362	18.1547	18.4913	19.1514	18.5863
CFAI_HUMAN	CFI	Complement factor I	16.0486	16.2408	-0.192255	0.267609	0.600031	15.7899	15.1774	0.612529	0.0391449	0.444114		16.0124	16.2756	14.1991	13.8935	15.9985	17.8647	16.0762	14.1107	16.5856	16.6786	15.9529	16.1561	17.4871	15.4865	16.1863	16.1627	16.1182	17.7516	15.9373	16.2657	18.7483	15.9496	16.1138	15.3718	15.8692	17.0009	18.0778	16.5223	17.8328	16.7007	16.0744	17.1114	16.7003	16.7973	19.788	18.3628
COF1_HUMAN	CFL1	Cofilin-1	17.6089	17.5181	0.0907359	0.632062	0.849657	17.3718	17.5552	-0.183446	0.372261	0.8033		19.0712	18.4393	18.1571	18.0806	21.3264	19.8823	18.4599	16.3593	16.7252	17.9601	17.0679	17.5098	17.5165	16.0891	19.4096	17.8624	17.629	18.6349	17.1495	18.3454	17.6023	16.2741	18.1524	18.8122	17.8534	18.7973	15.1569	17.021	17.8809	20.3262	17.2271	16.2218	20.2086	17.0862	16.8845	17.406
CILP1_HUMAN	CILP	Cartilage intermediate layer protein 1	11.6113	12.3779	-0.766596	0.114548	0.406779	12.6362	12.4726	0.163655	0.732391	0.926549		10.1174	0	14.1933	12.7958	11.4629	14.8006	13.7837	16.1719	14.0857	17.6974	14.6938	14.6645	9.8996	16.4541	14.3341	16.4951	16.1365	14.853	12.3794	11.8141	12.6226	10.9402	17.137	11.3865	8.66219	14.1965	15.4473	16.4557	16.3627	13.8912	15.3394	0	13.1808	13.8824	13.566	13.2944
CKAP4_HUMAN	CKAP4	Cytoskeleton-associated protein 4	14.5301	14.647	-0.116879	0.617485	0.846318	14.3714	14.4778	-0.106396	0.679222	0.917675		16.6601	16.0468	18.3133	18.6645	17.4491	12.4146	15.0169	14.6089	15.6267	15.1844	13.4547	15.2374	13.2329	15.9546	15.0475	14.7313	15.0618	15.5421	12.9289	14.2145	16.4684	12.7807	14.4506	17.3862	12.9171	14.2875	12.8598	12.9942	15.6305	14.7204	15.3674	11.9832	16.2361	12.6829	11.6606	15.7937
KCRU_HUMAN	CKMT1A	Creatine kinase U-type, mitochondrial	9.61807	8.82074	0.797327	0.147274	0.451142	10.0725	9.6575	0.415028	0.568881	0.884927		12.0275	12.4672	14.7826	13.7979	7.17565	10.5512	7.64065	7.77586	0	15.0805	7.10547	10.3642	13.6214	9.89797	10.7799	0	13.9798	7.29187	9.20944	12.9915	12.6699	3.39204	0	15.1746	0	10.1796	9.27587	13.0311	9.67595	14.3159	9.83768	12.9003	11.5605	11.7427	0	14.139
CLCA4_HUMAN	CLCA4	Calcium-activated chloride channel regulator 4	17.4061	17.2302	0.175847	0.265997	0.600031	18.1793	18.0379	0.141383	0.454232	0.829923		18.2391	17.6039	17.8804	17.9841	15.7362	15.6685	15.6271	17.1908	18.4905	17.2287	18.0727	17.2407	17.937	16.3882	17.6991	18.2231	18.1532	17.5362	18.2502	17.8723	16.6233	17.6464	15.7472	19.5124	17.6575	16.844	17.793	17.2597	16.1271	18.8305	17.6372	15.6836	17.0348	20.8325	19.3972	17.4189
TETN_HUMAN	CLEC3B	Tetranectin	14.5654	14.5411	0.0243853	0.925337	0.976366	15.8745	15.8288	0.0457291	0.831507	0.962268		16.9424	15.4378	14.4785	13.7918	13.1098	14.2977	13.5844	13.0703	15.4987	14.7681	15.4515	13.574	16.2332	15.0748	15.2452	13.9233	14.8114	14.8171	12.8844	16.3448	17.3827	13.2097	12.255	11.4685	14.2203	16.1847	16.4312	14.5424	16.6488	15.5791	14.6949	16.8393	14.7594	15.9917	17.0167	15.2001
CLIC1_HUMAN	CLIC1	Chloride intracellular channel protein 1	16.4805	16.023	0.457502	0.0262174	0.192933	16.84	16.5292	0.310852	0.0867007	0.534683		18.33	17.4154	18.2161	17.0758	16.0934	14.0578	13.2898	16.5336	15.4362	16.9652	16.5426	14.6745	14.4435	16.5535	16.737	18.0659	16.5558	17.2455	15.7512	13.3461	15.0703	16.7619	17.1047	17.4921	15.2831	17.0488	15.0252	16.8305	17.5719	17.2101	16.8978	16.8202	16.2777	15.0766	17.7263	15.7812
CLIC3_HUMAN	CLIC3	Chloride intracellular channel protein 3	15.3875	15.2544	0.133083	0.512148	0.778629	15.0219	15.2416	-0.219628	0.321566	0.778823		17.1028	17.185	19.2171	18.1845	17.0871	14.1871	14.0762	14.2133	15.0586	14.3405	13.3384	15.1854	14.3819	13.1267	14.7976	17.279	13.0546	15.7781	16.6777	14.8188	13.1051	13.4112	16.023	16.4224	14.4049	15.0682	15.0944	14.9997	16.3265	17.1082	15.3702	13.8998	15.3411	17.0198	13.5048	15.9364
CLIP1_HUMAN	CLIP1	CAP-Gly domain-containing linker protein 1	14.3818	14.2134	0.168408	0.31421	0.639627	13.7287	13.3949	0.333776	0.393985	0.813561		14.1122	14.0913	15.327	15.2643	13.3865	12.7999	14.2002	15.985	14.2853	13.8113	12.6729	14.4689	14.3998	15.5265	13.7598	15.1595	16.9014	13.7244	16.0692	13.8064	12.6596	15.0945	12.4272	15.3963	15.6756	12.3357	12.872	12.617	12.1114	14.4016	12.71	13.3954	14.2206	11.8217	13.9486	13.3582
CLCB_HUMAN	CLTB	Clathrin light chain B	17.9791	17.7643	0.21488	0.151692	0.451142	16.0434	15.7695	0.273949	0.197496	0.722056		16.4627	17.4805	16.4205	17.894	17.5538	17.0244	18.5288	17.8079	18.4717	19.447	18.1157	18.5945	15.7919	18.0738	19.6793	17.1386	16.4917	19.1673	18.2594	16.8391	16.5586	18.6891	17.4205	17.0475	19.8307	17.7568	17.3513	16.9314	16.0656	18.1233	17.8591	17.4276	18.376	19.0041	18.2112	17.8672
CLH1_HUMAN	CLTC	Clathrin heavy chain 1	14.285	14.7971	-0.512155	0.0407699	0.242833	14.5545	14.6641	-0.109633	0.677314	0.917675		17.2101	16.5454	17.8495	16.9491	15.6535	9.47106	10.191	14.6369	13.5261	15.473	14.0409	13.119	13.8548	16.3888	14.9841	15.728	14.3763	15.8084	13.6786	13.5241	16.6036	14.9387	17.8796	15.2111	14.6517	13.3955	13.9099	15.2183	13.3264	15.3191	14.4877	13.1305	14.9492	15.4402	14.8268	15.1301
CLUS_HUMAN	CLU	Clusterin	18.182	18.4455	-0.26352	0.153823	0.451142	17.6979	17.3085	0.389335	0.15147	0.645173		19.8514	19.8843	19.1612	18.0184	18.0479	17.46	16.4481	17.2325	19.1362	19.7121	18.4058	17.4987	19.0254	18.6145	20.5533	17.8989	20.1957	17.8589	17.5453	19.0736	21.4987	18.4314	18.1999	18.2818	19.6254	19.1322	19.26	19.729	19.5907	20.0163	19.3588	18.8825	18.7463	21.4327	22.7445	19.6164
KCY_HUMAN	CMPK1	UMP-CMP kinase	15.0646	14.3363	0.728342	0.00051932	0.0248408	14.7427	14.8591	-0.116437	0.73446	0.926549		16.8885	16.9897	17.4853	16.3535	13.3053	11.187	14.1689	13.1085	16.246	15.4877	12.2928	13.8552	15.5548	16.2484	14.0357	15.8318	13.9842	14.6154	16.0466	12.5809	9.65628	15.4262	12.1485	16.3611	15.2744	15.2634	11.0821	13.9915	14.6481	14.3718	11.473	13.1256	16.0557	12.5078	14.42	15.1557
CO1A2_HUMAN	COL1A2	Collagen alpha-2(I) chain	12.704	14.1164	-1.41237	0.00278995	0.0531384	12.9735	13.4475	-0.474027	0.366387	0.799644		15.1858	12.1349	17.8075	13.5425	16.1639	15.8471	13.1076	13.0725	7.10393	21.4314	16.9157	16.9399	13.5044	17.3155	16.722	17.7343	13.7973	16.9381	9.17828	13.0254	15.9603	13.8046	16.9349	15.2129	14.9197	14.9175	19.7005	17.8226	19.5668	15.5595	16.8273	5.88841	11.9078	14.8707	19.2711	14.6077
COPA_HUMAN	COPA	Coatomer subunit alpha	11.3058	11.6347	-0.328923	0.361043	0.672153	11.5904	11.382	0.208384	0.595658	0.892504		13.5743	13.453	16.773	15.8871	13.133	8.99025	10.667	13.3206	8.5845	8.98901	10.6244	11.2832	11.3023	13.2512	10.7124	13.9022	10.8242	7.68444	10.8549	14.7879	8.25548	8.20875	11.7369	13.7072	13.4077	12.9272	12.1852	13.4219	12.0476	13.5434	7.78494	13.1439	10.6343	11.2989	13.4594	11.6086
COR1A_HUMAN	CORO1A	Coronin-1A	18.1552	18.0353	0.1199	0.504738	0.776728	18.3968	18.1033	0.293467	0.182201	0.697282		17.2849	17.1478	18.0223	15.5038	18.9512	16.3648	16.8012	19.7916	16.9931	15.458	17.649	16.3879	16.0959	15.9698	18.3549	19.2724	19.0579	20.1698	19.5092	19.3129	15.575	18.27	20.2352	17.9531	18.1761	20.2371	16.5852	20.0517	18.9634	16.3708	17.8331	20.1404	16.9168	14.7995	18.7035	19.505
CERU_HUMAN	CP	Ceruloplasmin	19.6187	19.7846	-0.165974	0.265956	0.600031	20.1606	19.8732	0.287424	0.158768	0.645173		20.7007	19.3906	17.6211	16.7963	18.2212	18.1513	19.0875	19.3657	19.8521	19.6923	20.4935	20.1027	21.7745	20.1158	21.2868	20.025	20.3472	20.8506	19.9813	19.9996	21.6547	20.1546	19.8244	17.25	20.3871	21.3802	20.2856	19.9651	20.5839	19.8865	19.895	21.9186	20.2273	20.5668	21.1977	21.1426
CBPM_HUMAN	CPM	Carboxypeptidase M	14.2981	15.1151	-0.817021	0.000425246	0.0235877	13.9815	14.5046	-0.523161	0.0862223	0.534683		14.6162	11.3621	17.5021	14.086	18.1413	14.8253	15.3385	17.7129	14.1192	19.567	16.7804	16.1871	13.5031	15.485	14.8131	20.2938	16.4375	16.2874	15.4992	9.8812	16.4048	15.6036	18.6801	15.2658	14.2856	14.4126	20.3921	19.4812	19.0121	15.6849	18.9362	13.3984	16.2392	13.3479	20.3242	13.8871
RABP2_HUMAN	CRABP2	Cellular retinoic acid-binding protein 2	19.3692	18.7841	0.585121	6.55257e-05	0.0149017	18.9497	18.8546	0.0950735	0.616681	0.901575		20.8578	20.438	20.0322	20.3461	19.0232	16.2693	18.1873	19.1914	19.3564	19.9562	17.5519	17.9545	18.6716	20.9317	18.8253	20.1745	19.7192	17.4167	20.1862	19.2592	16.4401	18.7304	15.8277	20.1048	19.4511	19.3187	17.1804	18.0141	17.07	20.8869	18.4222	16.852	20.1432	18.3755	17.6323	18.9844
CRIS3_HUMAN	CRISP3	Cysteine-rich secretory protein 3	21.1504	21.3273	-0.176974	0.325129	0.639627	20.8179	20.5856	0.232342	0.30949	0.777965		19.8739	19.0639	19.3226	22.3287	22.786	22.9724	25.1287	19.6902	22.4061	21.4393	22.3554	24.2809	20.319	19.2364	22.6353	19.5579	18.3977	23.2658	19.7163	21.2753	20.2667	20.7529	21.3983	19.074	21.2084	21.514	24.0218	20.5977	20.3688	22.4488	20.1293	20.9936	19.5512	22.6847	22.0685	22.6424
CRNN_HUMAN	CRNN	Cornulin	22.5391	22.4541	0.0850595	0.637963	0.853591	23.1223	23.1654	-0.0431713	0.871444	0.975841		23.3908	23.4952	24.1831	24.7154	23.3478	20.9858	22.185	22.8949	24.555	23.1624	22.9625	23.3068	23.1611	19.9741	23.1252	22.9542	21.1436	22.9113	20.6044	17.5865	22.9675	21.9731	22.878	21.0146	19.4533	22.0252	22.289	21.7629	22.7578	21.3132	23.188	23.2374	22.6237	25.7419	23.9005	22.8407
CRYAB_HUMAN	CRYAB	Alpha-crystallin B chain	14.372	14.6649	-0.292964	0.337207	0.651706	12.674	13.2406	-0.566599	0.0699734	0.52162		17.2353	16.3517	18.377	18.306	15.5793	16.7285	15.3579	13.3822	15.7557	13.2431	13.061	16.4737	12.7874	14.4482	13.9665	17.4125	12.3184	14.68	13.3405	14.2354	17.9188	12.6425	13.7029	15.3989	14.3889	15.0982	16.5515	13.1882	14.0697	16.6282	14.4591	14.3099	14.9475	11.2539	13.1356	15.5457
CISY_HUMAN	CS	Citrate synthase, mitochondrial	11.387	11.2843	0.102691	0.774883	0.918894	11.8542	12.5581	-0.703886	0.0801995	0.534683		14.71	13.0271	15.2828	15.0613	6.16966	13.3815	12.3359	9.00451	13.0501	10.0942	13.7916	10.7512	11.0797	10.5127	0	12.7313	11.1523	0	11.363	14.0193	11.4721	8.39407	9.5874	11.6682	9.649	11.5297	7.71827	12.7524	10.5375	8.19836	12.5333	3.34142	12.5136	10.2059	12.2422	12.2437
CYTA_HUMAN	CSTA	Cystatin-A	22.2269	22.3698	-0.142903	0.554936	0.814663	20.3557	19.8944	0.461313	0.111078	0.613068		19.0967	21.0393	18.6906	23.9429	21.9153	23.2118	26.1309	19.5279	25.6885	25.0801	23.4598	25.7918	21.3286	23.1793	24.1454	19.5356	20.8093	23.783	22.8976	21.3288	22.7083	24.3941	22.712	20.9659	25.7751	20.9979	25.3041	21.4439	20.4943	23.3439	22.0568	21.035	24.6283	19.0361	22.7324	23.3076
CYTB_HUMAN	CSTB	Cystatin-B	20.7381	20.2081	0.530022	0.00286984	0.0531384	21.4087	21.2692	0.139506	0.452291	0.829923		22.2264	22.0117	21.7165	21.3576	18.5261	17.9593	18.7422	20.1417	21.977	21.5635	19.2446	18.3732	22.0236	21.7609	21.6563	20.1351	20.5898	19.2456	21.2145	20.2549	20.0571	21.6106	19.0768	19.7575	19.2372	21.167	18.3269	20.0863	20.6108	17.6765	21.7132	20.4033	20.2594	20.9444	20.0579	18.5617
CTNA1_HUMAN	CTNNA1	Catenin alpha-1	16.0572	16.3603	-0.303121	0.0749959	0.323433	16.0388	15.7753	0.263487	0.22446	0.737649		16.4076	15.9971	16.8808	17.9555	18.4019	14.099	16.8404	15.7941	18.2522	17.4207	15.2315	16.8846	15.2271	15.4556	14.2154	14.8463	16.7077	17.358	17.0811	16.6005	17.3057	16.2126	15.8394	16.9373	19.5576	17.6031	16.3313	13.5677	12.6691	16.5885	14.6972	18.1749	16.0524	15.9121	15.0346	17.277
CTNB1_HUMAN	CTNNB1	Catenin beta-1	13.1838	13.2607	-0.0768375	0.776093	0.918894	13.5623	13.5446	0.0176734	0.943747	0.994263		14.614	15.1813	17.7599	16.0521	14.0103	15.9169	13.0797	17.2913	14.2588	13.8021	14.1665	13.7853	14.8153	12.6216	12.3591	13.701	14.2709	12.2137	12.9175	11.8375	13.6431	13.7514	13.752	14.2331	14.2095	9.96912	10.6999	15.1656	11.8736	15.2758	14.8198	12.2174	11.9973	14.5431	16.4984	13.5696
CTND1_HUMAN	CTNND1	Catenin delta-1	12.2646	12.2589	0.0056932	0.987226	0.992364	10.7602	11.3318	-0.571529	0.27455	0.772923		16.7911	14.0697	17.3988	16.7829	8.06822	7.97205	16.1614	16.9769	14.2968	11.7098	7.92606	12.4312	12.283	14.3931	11.0179	12.2868	11.7822	12.3264	13.9378	12.8216	13.2321	11.2868	15.6249	9.80785	16.6083	13.5494	8.65225	12.2954	12.041	14.4308	14.8001	12.1921	15.209	11.2256	9.84413	10.4743
CATB_HUMAN	CTSB	Cathepsin B	19.6274	19.4174	0.210003	0.0916927	0.352005	18.9982	18.8588	0.139377	0.472595	0.83576		17.7356	18.4064	17.9477	19.7426	19.9355	20.2305	21.9329	20.8302	19.0004	20.3903	19.4441	20.1871	18.693	21.5073	18.3901	17.1419	20.1389	18.8498	19.9749	19.6036	17.7746	20.2301	18.9808	19.7773	20.848	19.6306	19.5207	18.8698	17.5412	19.7403	18.2786	18.3131	20.2525	18.8924	19.5438	20.4462
CATD_HUMAN	CTSD	Cathepsin D	18.4321	18.3394	0.0926821	0.440544	0.732862	17.8689	17.8074	0.0615472	0.703719	0.917675		16.1233	16.9921	16.1406	18.1328	19.4941	17.5915	17.3178	20.2259	17.4958	17.9851	18.5666	17.4861	16.781	18.5727	18.9946	17.368	20.3354	16.1725	19.8733	17.9941	17.0501	19.3909	18.5105	19.3437	19.2768	19.3034	17.5647	18.4501	17.2382	16.7405	18.9611	18.294	18.6007	17.3231	18.6782	18.4698
CATG_HUMAN	CTSG	Cathepsin G	17.519	17.4187	0.100367	0.609739	0.846318	17.7134	17.6216	0.0918452	0.702609	0.917675		14.9012	17.2515	18.5898	14.4283	16.9216	16.1832	13.8933	20.7254	14.9134	16.5923	19.7411	16.0385	16.69	14.0288	19.5069	20.1695	19.7717	19.3152	18.3227	20.8262	15.9559	17.9762	20.5545	17.2196	15.4319	18.8488	16.8215	19.9319	15.7325	16.9156	18.7194	17.2065	15.829	15.1295	18.0058	19.5495
CATL2_HUMAN	CTSV	Cathepsin L2	16.5294	16.9216	-0.392133	0.0292309	0.204616	16.422	16.3082	0.113756	0.654215	0.917675		16.4642	14.3908	14.1027	16.4077	17.885	18.3125	17.4379	16.9325	18.6041	18.8778	18.3921	18.6521	16.2642	16.6671	18.3146	15.9258	16.3146	15.5074	14.6907	16.326	15.9802	16.6236	18.2168	15.4489	17.1926	15.1054	18.8294	16.2093	16.094	16.2108	17.4437	15.2921	16.2459	15.9634	17.2138	16.8192
CYC_HUMAN	CYCS	Cytochrome c	16.6829	16.5858	0.0971792	0.507804	0.778202	15.2923	14.8274	0.46495	0.145498	0.645173		15.792	16.5191	18.637	17.3817	17.3573	17.1635	19.3801	19.1369	16.7327	17.517	15.065	15.7825	16.5225	17.7132	16.2396	16.2168	16.9636	15.5752	17.2658	16.3414	16.0252	17.0942	16.0701	17.5378	16.6045	16.2603	16.1985	16.3325	14.3549	15.9286	17.2932	13.9899	17.1982	17.1689	16.0866	17.1084
ACBP_HUMAN	DBI	Acyl-CoA-binding protein	19.9756	19.6151	0.360486	0.0660644	0.310827	18.8165	18.8889	-0.0724129	0.811789	0.952667		19.0151	21.1598	19.968	20.8431	20.0103	18.0335	21.5511	20.5262	22.6414	21.4171	20.4236	19.6916	19.1428	21.5956	18.8325	18.9047	20.6335	16.2173	18.4107	19.5644	21.0725	19.8174	18.7647	18.8519	18.6211	20.1365	18.8864	17.3648	19.9319	17.7223	21.0859	19.7024	21.0805	21.7785	20.3171	18.9667
DDB1_HUMAN	DDB1	DNA damage-binding protein 1	13.1694	12.6015	0.567909	0.0217338	0.169726	14.4233	14.687	-0.263666	0.330992	0.780403		12.8813	15.1573	13.451	12.7828	10.3378	14.8193	11.6891	14.7556	11.7291	12.0736	11.0152	12.6368	14.7477	13.8153	12.6706	11.848	14.5429	11.0958	13.0016	13.5707	13.8828	12.1652	10.972	12.8361	12.4284	11.6766	11.9558	9.74968	13.8167	14.2254	16.6124	10.6109	14.1334	12.6749	11.2778	9.92243
DECR_HUMAN	DECR1	2,4-dienoyl-CoA reductase, mitochondrial	14.8544	14.6549	0.199513	0.341588	0.655757	13.87	13.8709	-0.000848375	0.998369	0.998369		14.9223	13.5423	16.0268	16.3785	15.0857	15.0762	14.4804	15.9646	14.065	15.0534	12.5737	13.2453	13.7762	18.1546	12.883	11.8502	16.1799	9.52356	15.8715	13.5438	13.7311	20.0017	13.4694	13.914	16.6087	15.6861	14.7535	12.9007	9.50623	14.9411	15.7643	13.0823	18.5015	12.1807	12.382	13.77
DMBT1_HUMAN	DMBT1	Deleted in malignant brain tumors 1 protein	16.0504	16.0883	-0.0378576	0.914417	0.971992	16.7289	16.7321	-0.0032391	0.991632	0.997934		16.3906	16.0765	15.5827	13.8695	15.2944	13.3023	14.0393	16.6291	16.7901	17.6044	17.6859	16.0597	16.2725	17.4993	13.1485	16.5648	16.8392	9.04276	16.824	18.3582	17.0078	16.3863	9.34228	19.5843	13.677	16.936	16.7998	16.5668	15.9153	15.6397	15.6203	13.6657	16.0643	17.3648	18.4687	16.5583
DNJB1_HUMAN	DNAJB1	DnaJ homolog subfamily B member 1	13.5277	13.4292	0.0984828	0.775601	0.918894	14.2134	14.5072	-0.293762	0.269195	0.772923		17.153	15.5787	16.4354	16.0748	12.9311	10.3344	14.1071	11.3643	16.6081	13.7691	13.6293	12.5613	16.1813	14.5382	10.748	13.5869	14.817	3.92992	12.903	14.2243	16.9405	9.91011	11.4744	14.713	12.5034	13.3263	13.5853	12.9286	14.791	12.8926	16.0945	12.4785	15.0421	16.1938	15.1443	14.337
DPP3_HUMAN	DPP3	Dipeptidyl peptidase 3	13.697	13.3946	0.302409	0.163734	0.467579	14.1959	14.2725	-0.07654	0.84397	0.970235		14.1884	15.5945	14.2298	14.8154	12.2472	12.7422	13.1165	14.4588	14.3116	14.834	14.3665	15.9897	12.1936	13.2214	11.0296	15.7741	13.6196	8.83033	13.0937	16.1644	11.1108	12.837	12.378	13.6905	14.5214	13.8205	15.994	11.9316	14.1891	14.5647	13.8287	12.938	13.1692	15.6951	15.27	14.5728
DSC1_HUMAN	DSC1	Desmocollin-1	14.1843	13.9017	0.282662	0.235656	0.56104	13.9011	13.8627	0.03837	0.883998	0.977136		14.8282	13.6685	14.6423	15.7681	15.5332	15.3259	15.4626	13.1618	11.2843	14.5267	15.5421	12.9001	12.6316	13.8736	15.0549	13.6832	13.7618	10.5138	15.9541	14.6187	12.64	10.0723	14.4776	16.3759	15.8279	13.6152	12.7285	13.732	13.2207	13.4732	12.7111	15.0173	15.1601	14.4215	12.6723	15.5472
DSC2_HUMAN	DSC2	Desmocollin-2	17.7694	17.9617	-0.192363	0.216135	0.541752	18.0481	18.6311	-0.582996	0.0127696	0.375286		17.9085	19.2883	18.7367	18.4683	18.7566	17.3695	17.8783	15.8055	20.2719	19.5089	19.8242	17.3032	18.3937	17.6489	17.1594	19.3925	18.4746	18.5358	17.8462	18.3897	18.505	17.7386	18.3357	20.6229	17.8454	18.8856	15.9497	18.0768	16.9878	18.2469	19.7782	18.1775	19.0707	18.8674	19.5679	17.379
DSC3_HUMAN	DSC3	Desmocollin-3	14.0369	14.1916	-0.154708	0.478675	0.765346	14.0344	13.9596	0.0748062	0.773467	0.939918		13.6808	10.4351	15.1786	15.2653	16.0586	15.9685	13.4646	12.5261	14.549	14.4421	16.3819	16.2167	15.029	14.6964	7.48508	15.0061	12.4835	12.5056	11.0496	15.2004	14.4476	13.7506	12.5803	14.7482	12.1528	13.97	15.7162	12.3334	13.6865	14.5659	14.4884	13.8507	13.7196	16.3336	13.3647	13.9109
DSG1_HUMAN	DSG1	Desmoglein-1	16.4205	16.5869	-0.166453	0.327251	0.639627	16.6024	17.016	-0.413575	0.0721989	0.524584		18.2734	17.0026	17.8532	17.136	16.2634	18.1853	17.5649	17.9863	17.7737	16.6438	18.2103	17.3526	14.93	16.6614	17.7728	16.932	15.556	14.329	16.5486	16.5808	16.2621	18.1089	16.5992	15.7791	15.3884	15.8507	15.7838	14.6857	15.3707	16.7431	19.4657	16.5247	16.3762	16.062	16.9845	16.9318
DSG3_HUMAN	DSG3	Desmoglein-3	18.6242	18.7782	-0.153987	0.383879	0.692913	18.3689	18.8201	-0.451213	0.0794381	0.534683		18.8469	18.8838	19.3702	19.39	21.7685	18.6571	19.3866	18.0354	21.0946	20.7041	20.4387	20.9695	19.7324	17.2931	17.2812	19.1914	19.8472	18.4025	19.0056	18.8308	18.8448	18.2442	17.5522	17.9461	18.9448	18.9389	19.8257	17.9811	17.5657	19.7364	20.8755	18.6029	20.6482	20.1268	20.0683	19.7271
DESP_HUMAN	DSP	Desmoplakin	18.9653	19.2565	-0.291205	0.0581878	0.295574	18.5818	18.6321	-0.0502998	0.790826	0.947671		20.4379	19.4097	21.4458	20.1863	20.0835	18.7936	19.1195	18.7428	18.9067	19.9594	19.6403	18.41	19.3943	19.6788	19.7038	20.9866	19.8694	20.4438	19.089	18.5051	18.9386	17.5985	17.8074	20.2108	19.5217	17.6055	19.8128	18.6465	17.1354	21.4666	19.1298	17.6611	19.7062	17.2138	18.5633	18.6122
DYHC1_HUMAN	DYNC1H1	Cytoplasmic dynein 1 heavy chain 1	13.3173	13.3739	-0.056641	0.822869	0.94398	13.0958	13.2508	-0.15497	0.647369	0.917675		15.1017	11.9743	17.4883	15.8682	13.189	16.0584	11.1464	13.0368	13.6794	13.8509	13.4802	14.6711	14.9298	12.9942	8.85025	15.5827	14.1479	10.5653	13.8189	15.7885	8.9569	13.2607	14.0104	14.2941	15.7909	14.0612	14.4111	12.1826	14.2351	14.6719	12.0767	14.0496	12.6203	9.37355	10.757	13.4868
ECM1_HUMAN	ECM1	Extracellular matrix protein 1	22.0223	21.8918	0.130466	0.559461	0.816335	19.9841	19.1422	0.841859	0.00821929	0.368846		20.5027	20.9831	19.7981	22.6008	21.8061	21.853	24.0849	17.0064	23.3439	23.2514	21.8883	23.8684	22.7619	23.476	23.0375	20.3356	18.7545	21.5678	22.6282	21.118	20.8223	21.7364	19.4442	21.2277	23.879	22.4232	22.441	19.7844	18.8503	23.438	20.524	20.6963	23.1626	22.4324	23.3076	22.1318
EEA1_HUMAN	EEA1	Early endosome antigen 1	15.7014	15.6226	0.0788072	0.626265	0.847821	14.1144	14.1298	-0.0153863	0.949227	0.994263		15.8154	13.5704	16.4697	16.7819	16.3853	15.3461	16.6149	16.1756	16.3715	15.4153	16.6806	16.185	14.6557	17.7028	13.4934	16.3813	15.247	15.4569	16.3944	15.8576	15.3037	14.5935	12.9676	16.7035	16.601	14.5535	13.2591	14.2538	12.2952	16.5099	15.4476	14.4003	16.6368	15.6197	15.1525	15.8859
EF1B_HUMAN	EEF1B2	Elongation factor 1-beta	15.3104	15.2266	0.0838535	0.680242	0.875468	14.4656	14.7714	-0.305806	0.320794	0.778823		18.1109	16.5419	18.3896	17.0089	13.5288	14.2328	13.4321	13.6938	16.6499	15.2588	14.4875	14.4342	15.6127	13.82	17.2934	14.1507	13.0437	16.887	15.6607	16.6276	15.4661	14.8454	14.3259	16.6569	13.5443	14.3581	16.2241	14.8668	14.3931	18.4731	16.7333	14.1901	17.351	16.5299	14.7213	17.5692
EF1D_HUMAN	EEF1D	Elongation factor 1-delta	13.8953	13.5131	0.382208	0.195393	0.504132	13.2896	13.5488	-0.259188	0.478504	0.83576		16.6397	15.9079	16.9542	14.3075	13.2112	12.1829	10.5801	11.7011	16.7891	13.0017	13.7966	13.2037	15.1755	15.7502	6.52981	13.5774	13.8725	12.4493	12.8024	14.5439	14.8429	12.6745	13.657	13.8433	12.0958	13.4165	9.77506	10.9531	13.1543	15.36	13.5926	11.825	13.0117	14.5341	13.9997	18.1185
EF1G_HUMAN	EEF1G	Elongation factor 1-gamma	15.3805	15.3356	0.0448941	0.834681	0.94398	15.9493	15.8453	0.104091	0.659602	0.917675		17.674	18.2757	19.108	17.1745	16.7805	15.7342	15.1791	15.9123	13.8431	15.9542	15.9117	13.9654	12.8856	13.4991	14.9419	17.6223	15.4334	13.7414	16.8542	15.5143	15.8007	13.2597	15.1549	16.1099	15.6439	15.6855	13.617	17.8147	13.5252	16.303	16.4837	14.491	16.053	16.1731	12.916	15.3431
EF2_HUMAN	EEF2	Elongation factor 2	17.6045	17.5535	0.0509537	0.722561	0.907549	17.2415	17.2221	0.0194865	0.913771	0.982218		17.9159	17.9468	19.818	18.7283	17.1402	15.1688	15.4368	17.8765	16.6265	19.2104	16.3933	19.5553	15.0682	16.2791	16.2202	19.3507	15.9136	16.8942	18.6699	16.0747	15.0946	17.4883	19.0187	17.7189	16.2355	17.8012	19.3748	19.3622	16.1028	18.6712	14.7025	18.2766	17.1712	15.9851	15.9874	16.9005
EFHD2_HUMAN	EFHD2	EF-hand domain-containing protein D2	15.5147	15.3843	0.130383	0.418061	0.724976	16.2058	15.951	0.254826	0.219586	0.73679		16.2093	16.4915	15.5617	16.3746	15.6034	13.6787	16.9619	16.3477	14.5612	16.4442	15.3273	13.9585	13.7086	13.7246	14.9393	15.9458	16.033	16.0038	15.2249	16.6944	12.5166	15.3116	15.5661	14.8566	14.5785	16.3271	15.0308	17.0117	16.0527	15.3447	15.745	13.8518	15.7346	14.5393	14.3329	16.0513
IF2A_HUMAN	EIF2S1	Eukaryotic translation initiation factor 2 subunit 1	11.7596	11.4869	0.272721	0.55133	0.814663	11.8218	12.2994	-0.477612	0.397416	0.814378		12.5256	15.0928	15.5296	14.5027	11.7803	10.3846	13.3747	5.48925	12.3605	13.2445	11.924	12.6514	11.1076	12.2175	0	14.1256	13.5196	9.49832	14.0288	13.1426	11.038	13.384	9.18294	15.2317	12.3111	11.1498	7.92808	13.1287	13.861	10.9254	8.82665	11.1434	13.5757	13.342	12.7638	13.0769
EIF3C_HUMAN	EIF3C	Eukaryotic translation initiation factor 3 subunit C	10.6602	11.0019	-0.341688	0.421817	0.729287	11.0922	11.223	-0.130719	0.759449	0.936071		12.4106	15.0679	15.6674	13.5266	10.6275	7.97308	11.0508	11.3458	4.49065	12.2573	10.7561	11.9488	7.63432	12.1913	10.1507	13.5853	9.62287	0	0	12.5871	11.3918	11.7861	13.2515	10.8636	10.0115	8.44751	0	0	13.2493	12.4557	10.444	10.9399	11.4197	9.8685	10.5194	12.0818
IF4A1_HUMAN	EIF4A1	Eukaryotic initiation factor 4A-I	15.4734	15.4641	0.00928227	0.962199	0.986254	15.3616	15.1952	0.166362	0.54857	0.865052		18.4299	16.8597	18.0083	17.2532	16.0278	13.8161	12.738	15.2769	15.6503	15.1823	16.4074	13.2258	13.7118	17.6119	16.4931	17.4056	15.3807	13.6124	18.0657	11.9863	14.5816	16.2386	15.8191	16.2639	16.5393	15.1794	14.1348	15.0656	15.3632	18.8915	14.2756	15.7128	15.2597	14.8997	14.8842	14.5436
IF4G1_HUMAN	EIF4G1	Eukaryotic translation initiation factor 4 gamma 1	13.2807	13.0183	0.262369	0.361839	0.672153	12.0545	11.9242	0.13028	0.761545	0.936071		10.8154	13.6132	16.4313	16.0486	0	9.10121	12.4758	12.0231	14.6907	16.0724	9.85098	13.1357	13.3857	10.2503	9.41359	12.3657	13.7241	11.9323	12.7513	12.6709	13.3662	14.3246	12.8206	13.8289	13.4826	11.1647	14.4311	10.0952	6.20954	14.7718	13.1757	12.8874	12.0429	14.1659	12.0426	15.5662
IF2P_HUMAN	EIF5B	Eukaryotic translation initiation factor 5B	7.29392	7.48182	-0.187904	0.772915	0.918894	8.36966	7.61656	0.75311	0.307484	0.777965		12.6545	11.0024	11.1631	11.2126	0	8.33935	0	12.434	12.7438	13.3744	12.2841	11.785	11.2247	11.9933	0	6.82706	13.4222	11.644	5.76934	11.8141	12.0064	5.73442	0	13.2495	9.65626	10.6612	8.87144	7.49902	8.66007	8.14758	7.76497	14.8888	0	15.058	12.5008	7.21478
IF6_HUMAN	EIF6	Eukaryotic translation initiation factor 6	17.2007	16.7289	0.471859	0.00113444	0.0329143	17.4817	17.3518	0.129827	0.494271	0.841874		16.5371	17.933	17.1266	17.1147	17.4385	12.7393	15.9658	16.1374	17.6673	17.4741	16.8517	14.1456	18.8449	17.2928	17.271	16.1267	18.9836	16.3183	17.5072	16.3604	16.2081	18.6676	12.317	16.1615	18.1269	16.6864	15.8485	15.9873	16.5086	16.4803	17.9387	16.8871	17.0207	16.6763	17.3953	16.3997
ELNE_HUMAN	ELANE	Neutrophil elastase	20.0437	20.062	-0.0183761	0.901971	0.962326	20.3268	20.1028	0.224011	0.25868	0.757562		20.0543	18.8327	19.5801	17.1356	20.7026	20.7207	18.6998	22.9348	17.9366	18.3447	20.3095	19.4822	18.7412	20.3007	21.3355	21.0849	20.9796	21.9055	20.6213	20.3983	17.5433	21.3234	22.3497	20.4227	19.4984	21.2758	20.9242	21.4554	21.1773	18.8922	19.2822	19.7494	18.7464	19.2464	19.3793	21.0036
ENDOU_HUMAN	ENDOU	Poly(U)-specific endoribonuclease	13.8396	13.5888	0.250745	0.279478	0.619383	14.3483	14.9442	-0.595882	0.0442754	0.445861		14.8847	13.3386	15.8461	15.9	12.3011	13.8304	3.0408	14.6661	14.4478	15.1463	14.4465	14.2549	14.9944	12.0006	13.1379	12.2925	10.6609	12.0145	15.9794	10.5857	10.0921	8.80723	12.6235	15.1576	10.2429	12.6583	11.6657	12.4578	14.4305	12.6293	15.9706	9.63047	14.9097	16.8941	13.2519	13.4724
ENOA_HUMAN	ENO1	Alpha-enolase	18.6927	18.3082	0.384502	0.00881305	0.102025	18.8925	18.8524	0.0400813	0.837715	0.965559		20.3984	19.5198	19.4893	19.1889	17.4582	16.0609	17.7441	17.4275	18.7653	18.6247	18.0632	16.5816	18.9541	19.1845	18.742	18.1016	19.0566	18.9187	18.9456	20.4854	17.4546	19.3899	17.2119	19.585	18.3811	19.5349	16.8774	17.9642	18.8223	19.4501	19.7584	18.1098	17.5294	17.9042	17.8632	18.3214
ENSA_HUMAN	ENSA	Alpha-endosulfine	17.1929	17.1594	0.0335571	0.860191	0.944977	14.7338	14.4581	0.27573	0.282047	0.772923		16.3209	16.6415	16.0251	18.2926	17.8182	17.4212	18.9372	17.0688	18.7608	19.0703	18.1068	19.4709	15.9846	18.0107	18.0533	15.2405	16.4112	18.2573	16.4638	17.21	16.4841	17.5327	17.6203	16.4651	19.18	16.778	17.8374	16.0844	13.301	17.2322	17.4991	17.0161	18.4248	18.3238	18.0094	17.4174
EPIPL_HUMAN	EPPK1	Epiplakin	15.4065	15.3895	0.0169579	0.952448	0.982766	15.2913	14.6281	0.663277	0.0216829	0.444114		13.7485	15.2422	19.4432	15.2401	15.0322	16.0702	10.6022	16.0561	16.3872	16.2864	13.9911	18.0893	15.7075	18.8853	18.0194	15.0883	14.6863	12.7604	13.5562	14.6533	12.5872	14.3794	14.5862	15.7858	11.8781	16.7136	18.2209	14.9235	14.403	17.9478	15.5137	11.8976	15.834	12.9666	15.3263	12.8403
ES8L1_HUMAN	EPS8L1	Epidermal growth factor receptor kinase substrate 8-like protein 1	15.1209	14.8307	0.290233	0.174251	0.486534	14.5274	14.4423	0.0851053	0.723231	0.925945		16.6893	15.8677	16.1645	17.3101	16.1175	11.0269	14.8719	14.9584	19.3035	16.9088	12.757	13.319	13.9621	15.2439	13.0749	14.9289	14.3739	13.6058	15.8609	15.3931	14.881	16.1893	14.1262	15.7195	16.6546	14.573	11.4326	14.3945	14.3135	15.4506	15.8194	13.836	15.5625	13.1958	14.1987	16.1682
ES8L2_HUMAN	EPS8L2	Epidermal growth factor receptor kinase substrate 8-like protein 2	14.5919	14.3156	0.276314	0.207167	0.528505	14.0572	13.4655	0.591718	0.0679101	0.5129		11.6762	15.147	17.4533	16.7041	15.4138	11.4444	14.3329	12.2884	15.6587	16.1051	13.8079	14.3084	13.6891	15.5457	9.99431	15.6833	16.1069	8.71515	15.1458	14.5671	15.9438	13.825	16.1207	16.1939	14.0135	12.9918	11.0253	12.8131	11.8329	13.3361	14.2684	10.893	15.196	16.0403	15.7453	14.249
ERO1A_HUMAN	ERO1L	ERO 1-like protein alpha	18.5846	18.3118	0.272782	0.0474281	0.269542	18.9326	18.8369	0.0957694	0.519893	0.847112		19.4783	19.1055	20.1307	19.4481	17.8884	19.6736	15.7866	19.5159	18.0617	19.3512	17.5419	17.2869	19.3015	18.0709	17.5217	19.4841	19.423	15.9452	18.0259	18.771	17.2247	18.6661	16.6855	19.3164	17.7036	18.5113	15.4979	17.8475	16.9761	19.7431	19.3777	18.9853	18.4323	19.3068	17.7821	18.8984
ERP29_HUMAN	ERP29	Endoplasmic reticulum resident protein 29	13.6433	13.3568	0.286566	0.262399	0.600031	13.7357	13.9423	-0.206599	0.524245	0.847112		14.0939	14.8695	13.6722	13.5467	11.8608	13.262	10.3863	12.048	15.6778	14.6878	11.1458	15.3973	15.0774	17.9419	13.8618	10.769	14.2009	14.3234	14.5221	11.8556	14.7101	11.249	14.1718	15.4152	12.3621	13.4919	11.8876	12.5557	13.1185	14.2935	13.2115	14.1786	13.9358	14.3201	9.93763	13.4324
EVPL_HUMAN	EVPL	Envoplakin	18.344	18.2955	0.0485836	0.757773	0.918894	17.1708	17.1793	-0.00843608	0.965865	0.997559		18.4814	18.4064	20.4691	18.8998	19.1311	17.15	18.5825	17.2642	19.0292	17.7604	16.9575	19.2497	18.8951	18.5919	17.7779	19.046	17.4267	15.9747	18.4242	17.9513	19.1721	17.4485	19.3521	18.2323	19.517	17.0735	17.6697	17.287	14.9221	19.1653	17.9315	16.0519	18.7412	19.2753	17.627	18.3528
EWS_HUMAN	EWSR1	RNA-binding protein EWS	15.8303	15.7729	0.0574268	0.83225	0.94398	15.41	15.0982	0.311855	0.519352	0.847112		14.4213	14.9312	16.7805	14.2523	17.2039	14.8065	14.8539	14.4582	17.9332	17.5743	18.0766	16.6798	17.3967	16.9979	16.8161	15.8621	17.144	17.0786	15.7627	16.8479	14.9585	16.7292	15.4666	14.1484	18.6145	15.7235	14.0041	14.9868	13.9262	15.8024	15.1678	14.9853	16.4125	12.5702	16.8422	16.9663
EZRI_HUMAN	EZR	Ezrin	18.0437	17.8394	0.204232	0.114643	0.406779	17.8113	17.6434	0.167882	0.291686	0.772923		17.371	17.6266	18.713	18.1055	18.7874	16.5937	19.6937	17.2183	17.7553	19.1458	18.9714	17.5358	16.8602	15.8648	18.3336	18.4589	18.118	18.6666	17.8793	17.7897	17.101	17.8511	18.4968	18.7747	16.072	17.9057	16.8473	18.5547	16.6587	18.6783	17.0988	17.1917	18.9314	15.6427	19.2204	18.2289
THRB_HUMAN	F2	Prothrombin	16.1603	16.4121	-0.251778	0.311866	0.639627	16.727	16.4792	0.247802	0.474017	0.83576		17.4191	17.8149	15.4685	15.617	15.5866	18.3855	15.2802	15.9496	16.3266	15.666	16.8088	17.2095	16.5565	19.4484	16.0124	15.896	14.7202	16.5516	16.629	16.3268	18.3543	13.9506	16.3323	15.4417	16.3045	18.0536	16.797	17.1101	18.1649	14.864	16.3888	19.2568	18.071	16.2748	17.0178	17.2904
FABP5_HUMAN	FABP5	Fatty acid-binding protein, epidermal	24.3076	24.363	-0.0554334	0.707979	0.894982	22.2932	21.935	0.358184	0.208299	0.733518		21.8278	23.2613	22.0795	24.5103	25.5486	25.1597	26.2527	24.3694	25.5372	25.9646	24.7976	25.0354	22.1951	25.3424	25.1232	23.0941	23.6925	25.7283	24.6522	22.4753	23.5013	24.5827	23.0686	24.3086	24.9233	23.4597	24.544	22.8752	21.2748	23.6979	24.8161	23.9861	24.2949	23.2833	24.9524	24.645
NIBL1_HUMAN	FAM129B	Niban-like protein 1	15.8327	15.6493	0.183413	0.297374	0.630818	15.5343	15.4813	0.0530771	0.812038	0.952667		16.9957	16.723	19.2883	17.8683	16.9548	14.8695	14.8518	13.7823	15.3988	15.1322	15.9219	14.461	14.5873	18.8613	12.9024	16.9162	15.3044	15.0013	16.2994	14.4769	11.7617	14.7534	15.0325	16.5848	17.0176	15.4188	15.0688	15.3242	14.6525	14.9607	14.0946	13.3621	16.1093	16.1681	15.6001	16.8536
FA83H_HUMAN	FAM83H	Protein FAM83H	11.259	11.5291	-0.270195	0.526194	0.790781	11.5733	11.7937	-0.220369	0.598538	0.892504		14.6667	12.6996	16.4937	16.5787	15.9821	11.5609	9.49269	0	9.24875	11.5536	13.5982	12.7597	10.7563	11.2976	7.36765	10.3191	11.9567	8.87679	14.2973	9.81776	12.287	0	8.30081	13.2327	10.5453	13.11	13.2076	11.62	13.7272	10.9469	14.2828	14.4451	10.5745	20.9296	11.1032	12.9919
FAS_HUMAN	FASN	Fatty acid synthase	14.9077	14.7252	0.182551	0.37837	0.685124	14.6846	15.1606	-0.475994	0.0412845	0.444114		15.8279	16.3217	17.6876	16.7565	15.8912	12.8504	12.5266	16.482	14.088	14.6809	13.3036	13.9046	14.555	12.8426	13.4057	15.5839	15.3164	14.9676	16.8285	14.3311	15.9245	16.7339	16.827	16.5706	14.5534	14.2506	13.0771	14.6576	14.509	16.1636	12.9768	13.3126	14.6558	14.6395	16.799	15.4055
FBLN1_HUMAN	FBLN1	Fibulin-1	16.0312	16.7437	-0.712562	0.000137764	0.0173585	16.3756	16.502	-0.126343	0.611281	0.89765		15.4994	14.0474	15.1215	14.9918	16.8834	17.819	15.9967	18.6215	15.7382	19.2669	17.0026	17.3346	16.0704	15.6923	17.8743	17.311	17.6949	14.5808	15.8032	15.1967	17.6706	15.8859	18.3287	17.133	14.6184	17.8611	18.0292	18.7362	18.2103	20.3464	14.9032	16.716	15.4136	16.0078	21.4978	17.3311
FCGBP_HUMAN	FCGBP	IgGFc-binding protein	20.8635	21.2521	-0.388506	0.0388927	0.242833	20.3096	20.1479	0.16177	0.480915	0.83576		18.5952	17.9242	18.9555	18.2556	22.2595	22.6745	22.4555	21.8335	19.279	20.5604	24.1357	20.5873	20.5302	20.4679	22.8214	21.2614	21.4031	23.2294	21.2925	22.9217	20.3504	22.1941	21.887	21.6691	19.7356	21.3284	23.315	22.4093	21.9282	19.3406	20.5784	18.5593	22.1333	20.4255	23.1409	22.4227
FPPS_HUMAN	FDPS	Farnesyl pyrophosphate synthase	17.0402	16.4262	0.613978	0.00101497	0.0329143	17.7414	17.6285	0.112889	0.603561	0.892504		15.8083	17.204	15.9926	16.4662	15.7286	15.3336	15.1382	17.27	19.8556	16.292	16.8679	15.8683	18.2357	15.3467	15.6589	16.0821	18.6566	11.2955	17.5937	17.4555	16.5752	18.1126	17.7064	15.1206	16.2659	16.1608	13.8306	15.6716	16.3163	14.9951	17.6776	16.8589	15.8627	16.81	19.1497	15.6789
FIBA_HUMAN	FGA	Fibrinogen alpha chain	19.1235	19.2377	-0.114189	0.496036	0.773709	19.2753	18.9644	0.310859	0.213881	0.73679		17.9558	19.0852	17.7882	16.5908	18.5346	17.0258	17.5522	18.8291	18.4757	19.1138	19.6792	19.1009	22.9896	20.4943	19.5397	20.8935	19.7973	19.8908	20.0173	19.3227	20.5601	19.9841	19.1701	17.4846	19.1917	20.9834	19.2141	19.9784	21.3684	19.7939	20.4698	22.4017	18.9019	19.5802	21.1097	19.1761
FIBB_HUMAN	FGB	Fibrinogen beta chain	19.2312	19.3862	-0.155002	0.369458	0.679708	20.2464	19.8861	0.360275	0.149635	0.645173		18.6013	18.9566	19.0673	16.5151	17.845	17.7618	17.5738	20.9992	19.118	19.5532	20.1151	18.2647	23.1271	20.4029	19.4469	21.5753	20.0533	19.8559	19.6019	20.0859	21.1653	19.9191	18.7778	16.5329	19.8996	21.0965	19.6415	20.596	22.4256	19.8704	19.8388	22.9089	19.1069	20.1842	21.2433	19.7382
FIBG_HUMAN	FGG	Fibrinogen gamma chain	18.6174	18.9666	-0.349194	0.0814268	0.330029	19.8298	19.4176	0.412154	0.138997	0.643424		18.221	19.1805	19.1134	15.5935	17.8865	17.1833	16.56	19.3882	18.8091	20.1627	19.396	17.1717	23.3661	20.5254	18.997	21.2657	19.9027	18.7999	18.6782	19.1377	20.5521	18.705	19.0849	18.7396	18.0977	20.4689	19.1807	20.2807	22.3285	18.4993	20.348	21.731	17.989	19.5988	20.8491	18.9501
FILA_HUMAN	FLG	Filaggrin	17.8702	18.0067	-0.136458	0.662825	0.866503	16.3182	15.9182	0.400047	0.2996	0.774515		16.5834	17.9578	18.1846	18.9492	18.6538	12.8684	20.775	18.2076	19.1917	13.6495	18.0373	22.5105	13.5605	14.2748	22.289	16.7336	15.8266	19.5317	17.3832	16.4687	22.2611	16.025	16.3261	21.7746	19.2499	17.7517	20.0625	17.1688	16.0622	19.4621	16.4699	17.9232	15.1819	18.5675	18.4422	23.5755
FILA2_HUMAN	FLG2	Filaggrin-2	12.4699	12.7863	-0.316403	0.489375	0.771667	12.602	11.9116	0.690389	0.21927	0.73679		13.3912	11.5898	15.1368	13.3032	15.4359	14.8225	17.1559	12.4312	14.1971	12.8926	14.5961	17.5929	11.1701	11.0637	17.6778	12.2517	12.6842	16.7476	0	13.4301	12.4244	12.809	13.1008	12.1463	16.6383	14.2612	10.2243	13.4678	11.7265	13.3051	12.9426	15.9998	13.2897	11.1036	12.8531	13.6868
FLNA_HUMAN	FLNA	Filamin-A	16.5748	16.6644	-0.0895331	0.537503	0.805553	17.0175	16.9367	0.0808043	0.637462	0.914843		15.3086	15.5988	15.7128	14.6299	17.9715	16.7758	14.7002	18.4628	16.4212	17.5117	17.3473	17.8727	15.3238	15.3796	17.2298	17.5808	16.5905	18.7229	16.0073	17.0987	16.838	16.6337	17.0275	15.9561	18.2175	16.7048	13.0364	16.867	15.6936	15.4688	15.3247	14.9827	17.2077	15.9274	15.8627	16.9304
FLNB_HUMAN	FLNB	Filamin-B	17.9071	17.7441	0.163005	0.353984	0.670312	17.1134	17.4647	-0.351358	0.127472	0.616483		17.2755	16.1846	16.9693	18.374	17.0832	17.265	18.0947	20.2645	17.7067	17.9034	16.648	18.958	20.0048	18.5292	17.9659	15.4778	18.2623	18.6947	17.7471	15.5902	15.6301	18.9638	18.723	18.5539	20.2961	16.3921	18.6673	17.257	15.4602	18.181	17.907	15.6511	19.2736	13.708	17.7467	16.7394
FINC_HUMAN	FN1	Fibronectin	17.038	17.154	-0.115947	0.482898	0.769953	17.5406	17.4471	0.0934998	0.650971	0.917675		16.1152	17.8863	13.0984	15.8338	17.1393	17.3735	15.505	19.589	16.3432	17.3959	17.0966	15.7803	18.2065	13.7828	15.3008	16.583	18.5481	17.3519	16.738	18.7129	19.1184	18.0438	17.4179	15.7366	15.6682	17.7209	16.7026	17.4655	17.8742	17.3809	18.2593	19.6656	18.4032	18.6805	17.2197	17.4693
FSCN1_HUMAN	FSCN1	Fascin	11.5796	10.7312	0.848388	0.0550513	0.284679	11.6492	11.7715	-0.122285	0.782485	0.944247		13.6703	13.6534	14.7955	12.5113	11.3315	0	0	10.1516	16.0393	0	10.652	0	8.12621	10.9288	13.653	9.72233	9.4902	10.1936	0	10.2983	12.2199	12.7938	10.3816	11.5491	16.5053	5.25868	0	13.5746	9.14018	14.0041	11.6792	5.90792	14.6958	10.2154	12.353	12.1558
FUBP1_HUMAN	FUBP1	Far upstream element-binding protein 1	16.0938	16.1388	-0.0449382	0.802458	0.939453	14.3304	13.6883	0.642087	0.116263	0.616483		12.3651	15.2049	14.7348	16.4627	16.5713	18.0857	17.5364	16.5684	17.5203	17.085	17.429	17.0745	16.0057	17.1975	16.4262	15.1363	17.6454	15.3512	17.4806	13.5874	15.8781	16.4507	16.8408	15.7037	18.5391	16.1048	16.9974	15.2764	12.1237	15.518	15.8518	14.7802	16.8647	12.95	16.2363	15.5226
G6PD_HUMAN	G6PD	Glucose-6-phosphate 1-dehydrogenase	14.7235	14.3193	0.404207	0.0759159	0.323433	15.8943	15.4481	0.446189	0.0381227	0.444114		14.7476	14.1239	15.7227	15.2783	9.73006	17.8187	11.1798	15.4166	15.0115	14.1148	15.5734	12.3235	13.3684	15.345	15.9508	17.9655	16.1251	17.4459	14.1485	16.0645	11.1853	13.2199	16.241	15.7083	14.398	16.961	10.6526	14.9737	14.7887	15.5537	10.7523	8.03596	13.7555	14.5889	13.2242	15.5839
G3P_HUMAN	GAPDH	Glyceraldehyde-3-phosphate dehydrogenase	19.6657	19.4761	0.189569	0.21877	0.545973	18.568	18.5194	0.0485297	0.853713	0.972284		19.1143	20.6317	19.8672	20.0806	18.9627	18.6446	18.5213	17.8582	18.958	16.5842	20.0458	18.1523	19.436	20.5314	21.0928	19.7167	18.2783	20.9122	20.0613	19.1244	19.7008	20.5577	20.8268	19.9787	19.6884	20.7934	19.3445	18.3744	18.3594	20.8052	20.4018	19.0002	18.9584	17.9897	20.4735	18.357
GBP6_HUMAN	GBP6	Guanylate-binding protein 6	17.0038	17.2054	-0.201543	0.350425	0.668253	16.8568	17.2593	-0.402526	0.119763	0.616483		17.0865	18.3366	19.0168	18.2262	16.9654	18.2531	19.9259	16.7907	17.1484	16.0602	15.6668	17.9806	18.2194	13.8074	15.0509	16.9889	15.6589	17.3369	14.2743	16.1614	16.8196	18.6844	18.0255	17.6484	18.2151	16.5237	17.3243	17.4749	17.2191	18.2822	17.2067	15.9563	18.0901	15.3737	15.0956	16.3675
VTDB_HUMAN	GC	Vitamin D-binding protein	19.9016	19.9346	-0.0330302	0.830796	0.94398	20.7065	20.4035	0.303023	0.130404	0.61861		20.2886	20.6793	18.5943	17.2458	18.7975	18.7336	17.7381	19.2287	19.5368	19.0165	19.7042	18.7276	22.3376	20.6914	20.1304	19.7658	20.6234	20.0421	19.7643	19.8708	21.9328	19.238	19.1586	18.1189	19.4907	21.1453	20.7772	20.3459	21.216	20.0466	19.4619	21.098	20.5126	20.2826	20.9927	20.7074
GDIA_HUMAN	GDI1	Rab GDP dissociation inhibitor alpha	13.7192	13.4644	0.254827	0.296617	0.630818	14.3292	14.4475	-0.118258	0.641846	0.915283		15.3397	14.097	14.5478	13.4417	12.6441	12.9563	10.5679	14.5401	12.5537	14.2837	13.1378	17.7469	12.9179	18.0488	15.3485	14.4044	14.1545	12.2116	17.8542	13.0919	11.8956	13.7415	9.69615	14.0062	12.1971	14.4893	14.3196	15.257	13.3995	13.1571	14.2243	11.8863	16.1092	17.0088	11.5759	12.5428
GDIB_HUMAN	GDI2	Rab GDP dissociation inhibitor beta	17.7536	17.5785	0.175138	0.176502	0.48943	18.3511	18.1484	0.202768	0.219404	0.73679		18.1337	17.2431	17.7865	17.6415	16.6105	16.8061	15.828	18.6369	16.5119	17.5208	16.8553	17.5026	16.6979	17.2297	19.0877	17.8358	18.1061	16.7691	19.5395	17.6805	16.8244	16.8715	15.9508	17.1285	17.7679	17.6822	19.079	19.2376	16.3233	17.663	16.8076	15.7082	18.771	20.4393	16.2698	17.9194
GGCT_HUMAN	GGCT	Gamma-glutamylcyclotransferase	19.9589	19.9011	0.0578166	0.61515	0.846318	19.4694	19.321	0.148412	0.416542	0.829923		17.6637	18.3812	17.7273	19.6846	21.03	19.4337	20.9304	19.5326	21.1733	20.9905	20.2282	20.7263	19.1972	21.1455	20.3782	18.429	19.7927	20.425	20.2147	18.4981	18.9469	20.5424	19.0447	19.6649	20.4183	19.5142	19.0746	18.5155	17.7771	20.3183	18.7891	19.4281	19.9858	19.2605	20.2098	21.0786
GLOD4_HUMAN	GLOD4	Glyoxalase domain-containing protein 4	14.429	13.9205	0.508515	0.00988591	0.103173	15.7348	15.807	-0.0721623	0.684975	0.917675		15.4337	14.1197	15.1223	13.8848	12.2592	12.1341	13.59	15.5388	17.3154	13.5704	13.4113	14.0889	14.4425	14.1885	14.6018	14.8849	15.8443	13.7902	15.4297	16.7757	13.5964	16.9255	19.3572	15.1446	15.6282	14.4124	14.3285	12.948	13.4933	15.6043	14.7276	12.1814	13.34	15.7682	12.3053	13.0494
GLNA_HUMAN	GLUL	Glutamine synthetase	18.8507	18.3346	0.516111	0.00170208	0.0412484	18.9886	18.7806	0.207944	0.250638	0.753846		19.5935	18.5571	18.7058	18.5595	19.3302	18.4412	18.8284	18.376	18.7688	18.9776	16.7187	17.779	20.1509	18.0786	18.5804	18.5484	19.0662	17.3844	20.255	18.7781	17.567	19.1528	15.8782	18.4155	19.1229	18.9323	18.3048	17.263	15.9642	18.7594	18.3501	17.0203	18.5201	19.7065	17.6226	19.1054
GBLP_HUMAN	GNB2L1	Guanine nucleotide-binding protein subunit beta-2-like 1	15.0026	14.8999	0.102726	0.564608	0.816335	14.8538	14.9455	-0.0917732	0.681926	0.917675		15.7994	17.2865	17.4687	16.7028	15.2026	13.4655	12.0152	14.9441	10.9242	14.0168	14.5095	14.991	14.5063	14.4085	14.4999	17.1241	14.5835	15.9384	12.7695	15.1376	11.8156	14.1664	14.5586	16.9555	13.6794	13.0562	12.5085	15.7093	15.7704	14.8328	13.7484	16.87	15.6049	15.1638	13.6094	16.1679
AATC_HUMAN	GOT1	Aspartate aminotransferase, cytoplasmic	17.1587	16.7306	0.428114	0.00205583	0.0421446	17.3118	17.3698	-0.0579866	0.815643	0.952667		16.9199	16.3946	16.1828	17.2038	15.3876	16.1581	16.5651	15.1177	18.1325	16.5916	15.9357	16.237	17.1493	17.2609	17.1082	15.577	17.4345	16.6329	17.9762	16.5403	16.398	18.5833	16.4291	15.441	17.8493	17.1064	15.2984	14.8677	13.5524	14.857	16.4247	16.3923	17.1776	14.714	16.8495	15.4867
AATM_HUMAN	GOT2	Aspartate aminotransferase, mitochondrial	11.3739	12.0892	-0.715243	0.0786511	0.327143	13.7624	13.9878	-0.225368	0.511304	0.845447		15.0708	14.9372	15.0325	14.9862	13.9491	11.0062	12.3874	13.3821	5.05627	12.0455	13.3115	7.05636	13.1941	11.553	9.8295	12.8136	14.5109	12.5441	11.842	14.4218	13.0155	12.2505	11.0278	14.785	14.3741	13.1436	7.57988	10.6879	15.6345	16.3818	12.758	13.1785	11.6482	12.6881	10.5232	11.8658
G6PI_HUMAN	GPI	Glucose-6-phosphate isomerase	17.2955	17.1557	0.139731	0.321377	0.639627	17.8191	17.5914	0.227647	0.226629	0.737649		17.0029	16.3348	18.2791	17.8192	17.0888	15.7135	16.293	17.8527	16.5202	16.217	17.6602	16.455	15.7315	17.093	16.1699	18.9915	18.3227	17.5628	16.7121	18.781	15.9515	18.1859	18.5781	17.8335	16.1273	19.1415	16.1273	18.7523	18.5798	17.4524	16.6285	17.6971	16.0932	16.4402	17.4378	17.2315
GPX3_HUMAN	GPX3	Glutathione peroxidase 3	14.5903	14.8087	-0.218383	0.47748	0.765346	15.4745	16.1131	-0.638633	0.118889	0.616483		12.1137	14.5914	11.1935	14.7573	17.7467	13.3585	13.7906	14.2141	17.4409	15.5802	18.1165	15.8122	16.9471	16.5086	17.0858	16.1018	16.376	14.462	16.0013	14.479	16.2076	10.8943	14.8985	14.9877	15.8231	15.2557	9.31227	15.8083	14.2943	17.3878	15.3333	15.8692	16.9962	14.7159	17.6106	17.257
GRN_HUMAN	GRN	Granulins	17.489	17.6239	-0.134849	0.503563	0.776728	15.6576	15.7616	-0.103983	0.816571	0.952667		14.7252	15.6975	14.7434	18.5299	19.6223	19.7522	19.4532	18.7828	17.7103	17.368	16.2328	17.0604	14.4962	16.8907	16.9644	14.5532	16.9659	17.3111	17.7656	16.9003	14.1764	17.6897	17.8372	14.7175	17.8343	16.0305	15.5692	16.6435	16.1796	16.0614	16.0379	12.1123	17.5372	17.7113	16.9436	17.6398
GELS_HUMAN	GSN	Gelsolin	19.6113	19.4101	0.201193	0.0714736	0.321707	19.9418	19.8013	0.140533	0.304324	0.776365		19.2536	18.8784	19.3819	18.5628	17.5258	19.2	19.6732	18.949	18.6716	18.96	19.1155	17.3148	19.0578	18.5629	20.187	19.9579	19.8244	19.7252	18.8779	19.5297	18.8	20.2561	19.1548	19.9714	18.7032	20.0977	18.1326	19.766	19.1565	17.2915	18.9054	20.1953	20.1265	19.1428	19.732	19.0845
GSHR_HUMAN	GSR	Glutathione reductase, mitochondrial	15.9661	15.6216	0.344545	0.0118187	0.112239	16.3322	16.2739	0.0582425	0.751631	0.936071		15.6436	16.3303	14.1007	17.0777	16.116	14.7796	16.0606	14.8552	17.829	16.1803	16.1857	13.0601	16.1859	16.589	14.4808	15.1306	16.001	15.7786	13.7109	16.4623	14.8142	16.4131	14.713	16.0255	17.9335	15.9946	14.5419	16.0157	14.2783	15.5941	13.6464	13.2368	16.1134	15.1167	17.3149	14.5223
GSHB_HUMAN	GSS	Glutathione synthetase	16.0753	15.5303	0.544954	0.00096498	0.0329143	16.2261	16.2319	-0.00589599	0.979682	0.997934		14.7535	16.1228	15.0877	16.1216	14.7707	13.6773	14.9212	14.0924	17.5764	16.0696	16.5722	14.8256	15.6497	17.9855	17.3291	15.3622	16.3262	16.2103	17.7389	15.9019	15.1659	15.8442	14.7785	15.8874	16.536	14.6255	13.0484	14.8925	16.5318	16.5978	15.2526	13.6159	15.1053	14.7849	14.9899	15.1485
GSTO1_HUMAN	GSTO1	Glutathione S-transferase omega-1	18.3741	18.04	0.334129	0.00684272	0.0913424	19.0108	18.5455	0.465286	0.00555771	0.368846		17.9134	18.9056	17.7908	17.9553	17.3213	16.4108	16.9167	18.2915	16.8108	18.449	17.1572	17.2201	18.7039	18.6641	19.4818	18.4018	20.0403	19.4639	19.0423	19.3017	16.96	17.8511	17.6291	17.108	18.7159	19.1669	18.2282	18.4781	16.4727	17.9883	18.0415	16.777	17.6202	18.1131	17.9529	17.9243
GSTP1_HUMAN	GSTP1	Glutathione S-transferase P	19.8385	19.0986	0.739917	2.19101e-06	0.00125764	20.448	20.2141	0.233832	0.178074	0.690638		20.245	20.6448	20.5135	19.6994	18.572	16.7185	17.3384	19.5316	19.2926	18.6744	17.9391	17.5549	19.9471	19.4614	19.3399	20.1413	20.3132	18.2065	19.9028	20.8038	17.6203	19.5221	17.3121	19.896	19.5119	19.756	17.3704	19.417	18.4625	20.2263	19.3405	18.4119	19.3717	18.418	19.1883	19.4119
ECHB_HUMAN	HADHB	Trifunctional enzyme subunit beta, mitochondrial	9.62496	9.6801	-0.0551427	0.920182	0.972716	9.42335	9.47302	-0.0496667	0.939897	0.994263		14.736	13.8728	15.4856	15.854	12.2526	7.70952	11.1663	7.87566	0	0	9.27576	11.8132	10.2787	10.7385	3.15468	13.8182	12.3612	8.47248	13.8263	0	10.2309	12.1883	15.4462	14.8193	9.04334	10.3474	10.7131	1.09312	0	13.7623	8.01486	10.7813	11.5909	11.6731	13.353	10.4298
SYHC_HUMAN	HARS	Histidine--tRNA ligase, cytoplasmic	9.943	10.2945	-0.351526	0.436886	0.732862	11.7616	11.0904	0.671139	0.159893	0.645173		14.8485	11.121	13.5118	13.2838	11.7166	12.289	6.17614	10.3228	13.1325	12.76	11.75	0	12.0196	11.5239	12.3324	12.5198	12.0887	13.4062	7.62267	14.1559	8.45139	2.42242	7.36609	12.4673	5.98089	10.5005	0	13.6693	11.872	13.8169	14.9408	9.58336	8.58931	9.12657	6.6745	10.4777
HBA_HUMAN	HBA1	Hemoglobin subunit alpha	21.2776	20.9205	0.357183	0.294736	0.630818	22.4267	21.8677	0.558943	0.272975	0.772923		28.5138	27.55	20.4523	20.7574	18.6473	19.211	18.1526	18.3684	21.7874	24.5194	19.5808	19.8009	27.272	24.7704	19.28	24.7699	21.4607	20.2447	25.5883	20.1125	26.5383	17.8502	19.9324	17.8189	20.1884	21.794	24.08	20.6321	23.3635	26.5616	21.227	25.733	21.3134	18.049	20.4226	19.0258
HBB_HUMAN;HBG2_HUMAN	HBB	Hemoglobin subunit beta	22.1735	21.9094	0.264059	0.397199	0.706163	23.2756	22.7762	0.499397	0.290763	0.772923		29.4591	28.161	20.7704	21.242	20.118	19.7656	19.3487	19.9175	21.3842	24.0397	20.6939	20.9948	27.7195	25.6724	21.4767	24.9757	21.5227	21.5437	26.4575	21.5054	27.0867	19.948	21.1611	19.7207	20.0569	22.6999	24.3264	21.3813	22.9955	27.6574	21.9402	26.2583	21.2012	20.8709	22.0661	21.7343
HBD_HUMAN	HBD	Hemoglobin subunit delta	16.9525	16.9105	0.0419251	0.892847	0.959101	18.1501	18.1283	0.0217831	0.959772	0.997559		23.5994	22.6789	15.9065	16.3534	16.1742	15.1925	15.632	14.8143	16.1507	19.08	15.1876	15.5582	22.8249	20.603	15.8212	19.0294	16.7076	14.8468	20.8733	18.2274	21.5157	15.5764	15.7056	14.122	14.7826	15.4277	19.4024	16.0909	18.4599	21.9342	17.0921	22.5415	16.0579	15.9186	16.8722	15.8389
HDGF_HUMAN	HDGF	Hepatoma-derived growth factor	16.5416	16.3876	0.15405	0.619257	0.846318	16.0582	16.0987	-0.0404998	0.891201	0.977136		0	15.8919	16.1178	15.8455	16.452	15.9828	16.1797	17.4767	17.4604	17.302	16.9315	16.9987	15.759	17.9921	17.3834	16.6428	17.5673	17.3517	16.9297	17.0412	14.4198	19.4411	15.5568	17.4711	17.8327	17.0936	16.7643	17.0224	15.991	17.6377	17.6986	16.5928	16.8799	16.3887	16.6051	15.9965
HEBP2_HUMAN	HEBP2	Heme-binding protein 2	17.1174	16.6388	0.478581	0.000151207	0.0173585	17.6318	17.3949	0.236932	0.097872	0.562244		17.3197	17.0183	17.3167	17.2753	16.0554	16.6568	18.4059	17.3277	18.4148	17.1583	15.2469	15.6511	16.4506	17.5531	17.8624	16.5951	17.8077	17.0305	17.132	17.2047	14.283	17.8377	14.5813	16.7679	17.4561	16.7936	15.7165	16.1896	15.4585	17.5338	16.3196	14.7163	16.2856	17.517	16.7104	16.0702
H15_HUMAN	HIST1H1B	Histone H1.5	17.0103	16.7378	0.272507	0.0410363	0.242833	15.3311	15.0596	0.27149	0.244115	0.753846		16.1234	17.0331	17.5518	17.0849	16.6274	17.377	17.1703	15.8418	16.5611	17.2509	17.7969	15.7437	15.662	17.1252	17.78	18.0411	16.4651	15.4296	16.5614	17.1221	17.888	16.2008	16.801	15.0425	18.3625	17.2815	17.5592	16.0011	16.0123	18.742	17.2603	14.5572	16.8431	17.2863	16.6338	16.1559
H4_HUMAN	HIST1H4A	Histone H4	17.3234	17.4925	-0.169107	0.415125	0.72426	17.6691	18.1398	-0.470649	0.0759948	0.528071		21.0122	20.4457	22.1426	15.1304	18.4324	18.1146	17.1558	16.8753	18.8612	16.5479	16.9089	15.6658	15.9346	18.8681	14.2256	20.4887	18.1161	17.6552	17.6581	21.3403	16.6625	16.8005	16.7451	19.1822	15.8415	16.8641	14.9079	17.4568	19.2647	21.6094	17.9834	17.3367	18.8047	17.7704	17.8147	17.4392
H31T_HUMAN	HIST3H3	Histone H3.1t	18.0416	18.1679	-0.126309	0.492038	0.771667	18.102	18.6498	-0.547833	0.0322782	0.444114		19.4392	19.6751	20.831	15.9396	20.1562	19.7375	18.917	18.4021	18.2395	19.0343	19.0818	17.8246	19.6854	17.9865	18.0409	22.0491	18.8934	20.044	17.2738	21.585	16.4172	18.5777	20.1185	20.6301	16.199	17.9352	15.9016	20.1773	19.4463	21.0803	18.0763	18.4312	16.7274	18.8559	18.6848	17.1601
HMGB1_HUMAN	HMGB1	High mobility group protein B1	16.5179	16.135	0.382837	0.0906751	0.351673	16.0194	15.2946	0.724772	0.00758939	0.368846		14.686	15.7342	15.137	14.9103	16.0671	10.843	14.2395	14.8338	17.9297	17.8541	16.3649	17.7136	17.7317	16.3934	13.8419	16.6059	17.5709	17.3573	16.6918	14.9557	16.8811	13.3971	18.059	18.7263	17.1586	17.042	17.6467	16.3174	15.7567	16.1954	17.717	16.5049	17.489	18.236	15.878	17.3672
HMGB2_HUMAN	HMGB2	High mobility group protein B2	17.998	17.9439	0.0541411	0.764175	0.918894	17.7915	17.143	0.648424	0.00283084	0.368846		14.8372	16.6142	15.561	14.7994	18.274	20.1971	17.9628	18.017	18.1571	18.0292	19.3467	17.9447	17.2322	18.4598	19.076	18.6689	18.5503	19.6461	18.5298	20.3871	15.5833	18.8664	20.365	16.9626	19.1112	19.1813	16.984	17.9591	16.9812	16.2967	17.7727	17.567	17.4926	19.5451	17.4642	18.9106
HMCS1_HUMAN	HMGCS1	Hydroxymethylglutaryl-CoA synthase, cytoplasmic	12.2091	12.0484	0.160715	0.668747	0.866503	12.5739	12.0709	0.502928	0.250847	0.753846		15.4397	15.1235	14.5683	11.7186	13.8833	11.6321	10.6879	14.6573	11.8685	15.276	15.0388	12.0448	13.3986	13.2655	9.68699	15.9966	12.6906	0	12.8323	9.99092	12.9424	11.9232	12.9593	11.4429	12.6973	9.45106	0	10.7082	9.37109	15.1411	10.3255	11.8823	14.0318	11.0355	10.3937	14.5706
HMOX1_HUMAN	HMOX1	Heme oxygenase 1	11.3746	11.3536	0.021029	0.955042	0.982766	12.3255	12.5489	-0.223436	0.528338	0.847112		15.2481	13.9002	15.7079	16.1985	14.6361	11.2759	0	14.0563	10.5168	13.639	13.1663	11.8696	9.98817	12.3216	8.92138	15.0049	12.3881	9.67083	11.3508	8.55567	13.2481	6.42364	10.9503	14.4094	10.3666	14.543	12.9426	10.1352	12.7878	15.7069	13.9239	14.5005	11.8033	12.2862	8.59455	14.8766
ROA2_HUMAN	HNRNPA2B1	Heterogeneous nuclear ribonucleoproteins A2/B1	14.923	14.5892	0.333789	0.0673089	0.314108	15.0533	14.903	0.150265	0.453947	0.829923		17.0151	17.2097	17.54	14.8635	15.3452	11.3555	12.8999	15.7791	13.3651	15.4804	14.252	12.8237	14.9628	13.3779	15.4239	15.6753	15.0411	16.4254	13.5146	15.7751	12.1567	14.5774	12.9579	16.3685	13.9587	14.318	13.3579	15.2897	15.1292	17.9764	13.3327	12.5496	16.9584	13.9084	14.5074	14.7441
ROA3_HUMAN	HNRNPA3	Heterogeneous nuclear ribonucleoprotein A3	10.6558	10.276	0.379816	0.369443	0.679708	10.5717	10.9063	-0.334567	0.438769	0.829923		13.7783	13.5176	15.3658	12.4793	10.9383	5.44204	8.52831	12.4107	12.7535	9.68441	9.37334	0	11.4345	13.22	7.6961	12.5881	10.8806	10.7971	11.0949	9.58303	12.1344	0	10.6043	10.9053	10.6139	12.2539	0	10.2861	13.2132	14.9093	12.2052	12.6435	12.3546	9.20712	0	11.2873
HNRPK_HUMAN	HNRNPK	Heterogeneous nuclear ribonucleoprotein K	16.5364	16.509	0.0273772	0.848591	0.94398	15.2511	15.2654	-0.0143412	0.942356	0.994263		16.126	16.2277	17.7972	16.8173	17.2152	16.1758	16.4028	16.9041	16.824	16.2755	16.7387	15.2673	14.5955	16.8564	16.295	16.3759	18.6295	16.2652	17.7033	16.4581	16.3322	16.607	16.1011	17.2375	17.7703	16.6861	15.6343	16.5821	13.7035	18.179	12.7731	15.1945	16.7752	17.4687	16.5767	16.3277
HNRPM_HUMAN	HNRNPM	Heterogeneous nuclear ribonucleoprotein M	14.672	14.6297	0.0422243	0.82692	0.94398	13.9565	14.1919	-0.235349	0.326098	0.780403		15.1644	14.7563	15.066	15.4389	14.7601	15.4549	17.3532	14.8723	13.6524	14.1359	15.0303	13.5518	13.008	17.5714	14.2486	12.9583	13.9112	13.7024	13.5345	13.568	16.4882	15.1206	13.7414	15.5125	15.6684	12.2482	14.1705	11.9558	13.0959	16.9485	14.1956	13.2773	16.3895	11.2823	13.5555	16.5639
HNRPU_HUMAN	HNRNPU	Heterogeneous nuclear ribonucleoprotein U	13.0899	12.9446	0.145301	0.602214	0.843746	12.5875	13.1091	-0.521547	0.182624	0.697282		12.2404	13.7226	15.1836	12.2757	16.3405	13.5216	13.6975	13.6913	13.1753	13.3334	11.4152	10.7054	13.8487	12.6838	12.7299	15.7123	13.6203	12.8623	14.1188	11.5474	13.3564	14.1247	11.7301	14.5438	7.64389	13.1779	10.0187	14.7445	16.124	12.8992	14.601	9.97659	12.5198	10.0368	14.8309	10.2924
HPT_HUMAN	HP	Haptoglobin	21.7019	21.8442	-0.14226	0.385483	0.693628	22.281	21.668	0.612939	0.0126146	0.375286		21.0706	23.4409	20.1181	18.5381	19.9986	20.5251	20.8169	22.6699	21.107	21.1617	21.4384	21.5324	23.9332	22.4794	21.4731	23.3368	22.9015	22.3772	22.7342	22.5383	24.8322	21.2328	21.1874	18.9014	21.3355	21.3163	22.4602	22.2657	23.7443	22.2577	22.2759	24.6108	21.382	21.9114	22.3074	24.9893
HPTR_HUMAN	HPR	Haptoglobin-related protein	15.0238	15.2654	-0.241593	0.123623	0.416756	15.5507	15.0052	0.545481	0.0230751	0.444114		16.8776	16.307	13.4906	12.2101	13.2013	13.4458	14.6024	14.4595	14.1802	14.2071	14.684	16.5054	16.1948	15.9447	15.2061	16.6829	14.3932	15.2587	15.4998	13.6911	17.9388	13.754	14.5745	12.1692	15.3476	15.437	15.6349	15.0959	18.257	15.7406	15.3118	18.7602	15.2034	14.5766	15.5293	16.2147
HEMO_HUMAN	HPX	Hemopexin	20.0715	20.0884	-0.0168204	0.929614	0.97908	21.1789	20.7745	0.404388	0.0667602	0.510938		21.0285	21.7133	19.6961	16.7806	19.3396	19.7117	18.9762	20.6271	20.3682	19.9266	20.6301	18.877	21.5987	20.5008	19.862	20.9057	20.1318	17.537	18.7846	21.4618	23.1058	19.5642	18.7918	19.1975	19.2324	22.527	22.016	20.5798	22.1497	22.4183	19.5064	22.711	20.6744	20.7148	20.2497	20.8896
HRG_HUMAN	HRG	Histidine-rich glycoprotein	16.9401	16.6928	0.247267	0.184959	0.494924	17.4266	17.2275	0.1991	0.354878	0.798822		16.5971	17.9316	15.4014	14.2697	15.2217	14.5459	12.9715	17.9159	17.3467	15.5432	15.3573	16.4072	18.4609	12.7748	17.6755	16.5181	16.3318	16.6872	15.8284	17.2415	18.2224	15.3786	16.8003	16.0683	17.8918	18.1706	17.2462	17.4022	18.5178	16.3377	18.5478	19.5058	15.4227	17.6231	17.5673	17.2023
DHB4_HUMAN	HSD17B4	Peroxisomal multifunctional enzyme type 2	11.0724	11.3239	-0.251493	0.550424	0.814663	10.3991	11.6774	-1.27825	0.00827488	0.368846		14.1155	12.93	16.7198	15.8581	13.9294	11.6076	10.4359	15.4095	5.9213	9.3234	12.8425	11.2793	10.6708	15.6242	13.952	13.5698	13.6801	10.9772	0	15.5014	12.0946	14.4421	11.5427	11.3442	8.98406	10.3841	11.7527	12.7383	9.09066	12.6489	9.73888	14.3787	12.6456	10.3649	10.9652	11.2282
HS90A_HUMAN	HSP90AA1	Heat shock protein HSP 90-alpha	16.9449	16.7411	0.203731	0.160962	0.463346	16.7639	16.6376	0.126325	0.568237	0.884927		18.6229	18.2126	19.3406	19.1647	17.3116	16.9069	16.2287	15.1393	14.9951	15.1517	16.2747	17.4937	17.2529	17.3072	16.6029	18.6865	15.6291	17.699	16.3205	17.7282	15.9256	16.1499	14.9281	18.4187	16.5251	15.4423	15.5633	16.462	17.3119	19.3946	16.034	17.1796	16.9244	16.9794	15.9559	17.6479
HS90B_HUMAN	HSP90AB1	Heat shock protein HSP 90-beta	17.238	17.033	0.204963	0.0990578	0.371629	17.0643	16.9269	0.137354	0.502591	0.845447		19.2798	18.5544	19.7103	19.2642	17.5077	17.1914	16.2846	16.9745	17.2189	16.4969	17.2719	16.5684	17.9286	17.2561	17.3167	18.7222	16.2805	17.4255	15.9364	16.6954	16.0143	16.7707	17.091	18.6667	16.4623	16.4513	15.0628	16.5008	16.5581	19.445	16.225	17.4165	16.0764	16.7606	16.8222	16.7422
ENPL_HUMAN	HSP90B1	Endoplasmin	15.8155	15.9423	-0.126811	0.39737	0.706163	15.736	15.8483	-0.11226	0.516391	0.847112		17.5579	16.5979	18.3869	17.5812	16.535	16.7378	15.1188	16.9939	15.8646	15.5227	15.171	13.9853	16.9536	14.1474	14.6182	15.8702	15.452	17.3538	15.4405	17.0504	16.3	16.5972	16.4329	17.6601	16.2513	16.6659	14.9125	14.0816	13.6386	17.6109	15.845	16.3634	15.9454	13.1454	14.7243	18.7681
HSP71_HUMAN	HSPA1A	Heat shock 70 kDa protein 1A/1B	19.2841	19.1353	0.148824	0.277001	0.618671	18.8617	18.9632	-0.101491	0.509239	0.845447		19.6282	19.0334	20.6035	20.2916	21.7942	17.5079	19.3402	20.7832	19.0319	19.7617	18.276	18.2321	17.783	18.4389	20.001	19.7393	19.8489	18.6782	19.1992	18.3364	17.2758	18.6891	19.2937	17.844	19.002	18.5446	17.5075	17.9836	16.937	18.9008	19.5633	18.3356	19.7003	18.8539	19.9863	18.7655
HSP74_HUMAN	HSPA4	Heat shock 70 kDa protein 4	13.4334	12.8755	0.557831	0.156052	0.452392	13.7966	14.0311	-0.234446	0.508763	0.845447		14.8276	14.7452	14.4953	14.2521	13.2088	11.3808	12.0782	9.54948	13.3932	14.6037	12.799	9.90821	13.5982	11.8789	0	13.6435	13.818	13.8456	12.96	15.4727	12.0561	14.2921	13.6088	15.7108	15.4014	14.382	12.7652	12.3972	12.9556	13.3079	14.7899	11.5922	12.7384	17.2456	14.8106	13.2615
GRP78_HUMAN	HSPA5	78 kDa glucose-regulated protein	20.4532	20.2024	0.250829	0.0524932	0.280187	19.863	19.8832	-0.0201454	0.900517	0.978217		20.7675	18.695	21.1783	20.5983	21.9369	19.334	20.6406	21.8966	19.7234	20.3498	19.7864	19.9675	19.0549	18.5474	20.2895	19.1478	21.0101	19.7422	20.5588	19.655	18.0922	21.0922	20.6518	20.309	21.0715	19.8629	19.3996	18.9703	18.8207	19.5601	19.5117	18.0258	20.9023	19.1466	19.7104	20.4757
HSP7C_HUMAN	HSPA8	Heat shock cognate 71 kDa protein	20.1105	19.7955	0.315015	0.0231935	0.175172	19.3527	19.3228	0.0299241	0.856425	0.973329		20.4266	18.6005	19.5501	19.4385	22.8446	17.5664	20.4328	18.4681	19.7774	19.345	20.6004	19.8017	19.5197	19.5544	19.7514	19.7149	20.6707	19.333	20.5222	19.0352	19.3829	19.9072	20.0735	19.7967	19.8924	19.4677	19.0132	19.0094	18.4686	19.2112	18.8451	17.6652	20.3057	18.5681	19.2401	24.1763
GRP75_HUMAN	HSPA9	Stress-70 protein, mitochondrial	14.7043	14.4423	0.262089	0.235723	0.56104	14.7903	14.4173	0.372976	0.0824211	0.534683		15.2667	16.0326	16.2446	15.8695	14.1508	10.8564	16.0185	0	16.8131	14.6169	15.1699	15.9883	16.2779	16.0371	0	13.9961	16.0693	14.6174	15.6437	14.6961	16.2575	16.4139	11.8484	15.0734	14.5585	12.4589	16.7698	14.662	15.8027	13.7337	13.6944	12.8729	15.9159	13.3528	14.0314	16.089
HSPB1_HUMAN	HSPB1	Heat shock protein beta-1	21.0008	20.8526	0.148209	0.354552	0.670312	19.279	19.4422	-0.163168	0.482144	0.83576		22.1428	21.8327	22.4603	21.7833	21.3401	21.2451	21.3078	19.4068	22.8058	20.0784	20.0962	21.5352	20.235	21.2457	20.7846	22.085	19.5603	20.0658	20.0173	21.0783	22.1323	19.1914	18.8854	21.4655	23.0833	20.2968	21.889	19.8234	18.3125	21.6829	20.5131	20.4531	22.0153	23.3531	19.8286	20.8848
CH60_HUMAN	HSPD1	60 kDa heat shock protein, mitochondrial	14.098	14.0365	0.0614449	0.705475	0.893914	13.8016	14.213	-0.411379	0.092935	0.555674		15.1447	15.12	16.1531	15.9971	14.6835	12.148	14.3132	14.3171	12.1404	12.298	12.5119	12.0358	13.6276	15.6955	13.949	14.7391	15.3993	14.2707	14.3449	14.7279	15.2015	14.674	14.6606	15.997	14.7197	12.5851	13.569	13.5247	12.9479	13.7769	13.433	13.0948	16.5344	12.8896	12.9252	14.9486
CH10_HUMAN	HSPE1	10 kDa heat shock protein, mitochondrial	15.9259	15.5394	0.386536	0.00958562	0.103173	15.9514	15.7705	0.180825	0.415923	0.829923		13.9665	15.9371	15.679	15.8459	16.0833	16.2731	16.0433	17.5604	16.2524	17.1862	15.0133	15.477	16.9498	16.2189	16.0246	14.4571	16.7673	14.8168	15.634	15.4058	15.2902	16.9596	13.9283	15.9933	17.1391	13.7887	15.3406	13.1339	12.3398	14.7299	16.011	15.2748	16.4233	15.6626	15.3756	15.0996
HV302_HUMAN	HV302	Ig heavy chain V-III region WEA	15.1923	15.0232	0.169128	0.501504	0.775912	15.3917	15.6144	-0.222705	0.56319	0.880847		15.9631	15.9173	14.6838	16.7964	14.5932	12.7138	16.5422	14.4928	16.7611	15.8639	14.6974	16.2989	17.5928	14.6568	14.1133	14.6215	14.3867	16.7226	15.2128	10.2753	16.4703	14.1835	14.8185	12.439	15.9153	17.8774	16.041	14.0803	19.4439	15.482	18.3298	17.7923	13.2574	17.4813	15.3635	16.325
HV305_HUMAN	HV305	Ig heavy chain V-III region BRO	18.9177	18.839	0.0787622	0.664038	0.866503	19.459	19.4168	0.0422375	0.872541	0.975841		19.3956	19.7508	18.9626	19.9785	18.8806	18.8871	18.4663	19.6064	20.0974	19.6042	17.9598	19.8891	21.4086	18.4143	17.6499	18.5669	18.741	20.2422	18.6366	17.6908	19.8084	16.857	18.362	17.1052	18.6001	20.6462	19.8201	18.0931	22.5037	19.1496	22.2495	21.4232	17.6197	20.3143	17.6394	19.9961
HV320_HUMAN	HV320	Ig heavy chain V-III region GAL	16.5399	16.5707	-0.0308299	0.806882	0.939453	16.9639	17.0686	-0.104679	0.526117	0.847112		15.8517	14.7819	16.4404	16.4215	18.5958	18.1349	16.2636	16.9611	17.323	17.0351	16.7973	16.3181	17.3954	16.3899	15.256	15.9702	17.2191	13.9228	15.698	21.5836	16.031	15.745	16.0901	15.0737	18.151	17.226	16.3515	16.5934	17.1608	16.4514	18.5562	17.8424	15.8504	16.9973	18.6974	14.5798
IDHC_HUMAN	IDH1	Isocitrate dehydrogenase [NADP] cytoplasmic	15.3769	14.6614	0.71554	0.000589427	0.0260254	15.8944	15.8105	0.083853	0.705043	0.917675		16.0126	16.0529	17.0306	16.0071	14.4957	13.0609	12.3169	13.3691	14.8014	14.794	15.1698	13.9651	14.2175	13.6149	14.2849	15.1857	15.8084	13.2046	16.7979	17.9015	16.0971	16.4014	14.8073	15.722	14.0284	14.6621	12.6424	14.9114	15.3688	13.9626	15.5235	14.231	15.1578	15.4399	13.6634	14.0735
IDHP_HUMAN	IDH2	Isocitrate dehydrogenase [NADP], mitochondrial	13.7437	13.8497	-0.105926	0.568	0.819175	13.5375	14.0919	-0.554402	0.0741853	0.528071		15.9555	15.3596	17.3912	16.8708	14.4073	13.036	11.8918	14.7252	15.6708	12.4964	13.1211	13.0341	15.0769	15.8244	16.8216	16.248	12.3969	11.4852	14.2678	13.1481	15.0206	12.3726	12.8287	15.9996	12.858	12.8609	13.1612	14.1649	14.6992	15.1726	15.145	12.4101	13.7609	11.6043	14.6051	14.848
IGHA1_HUMAN	IGHA1	Ig alpha-1 chain C region	23.3844	23.563	-0.178608	0.209773	0.532786	23.3603	23.182	0.178292	0.36388	0.799644		22.4759	22.1796	22.4387	22.5899	24.9106	23.1392	22.2829	22.9392	23.8465	24.0563	23.0029	23.2978	23.2569	24.2301	23.8955	23.2143	24.5639	25.0255	23.624	27.0632	22.1812	23.7703	25.5879	22.2433	24.0968	24.8175	25.4394	23.2864	25.0941	22.405	25.0506	25.542	22.6163	22.8876	22.9557	22.331
IGHA2_HUMAN	IGHA2	Ig alpha-2 chain C region	20.5848	20.6979	-0.113132	0.441097	0.732862	20.5505	20.3375	0.212939	0.296248	0.772923		19.6251	19.2172	19.5253	20.0347	22.2418	20.2383	19.918	19.8259	21.242	20.7643	22.3351	20.7943	21.1155	22.1491	20.4715	20.0046	21.9948	21.5892	20.9754	24.0328	17.3926	20.7362	23.002	20.196	19.814	22.2056	22.4497	20.0096	22.4148	19.7607	21.7747	21.4296	20.5859	19.755	20.7968	19.3868
IGHD_HUMAN	IGHD	Ig delta chain C region	15.4852	15.302	0.183257	0.441366	0.732862	16.1017	15.8432	0.258528	0.48583	0.83576		16.7144	17.4157	14.9887	14.2937	14.2956	14.6182	15.7328	11.5516	11.6826	16.85	14.2424	15.6446	16.7705	14.8396	6.77876	11.1647	16.5648	14.6482	16.5809	15.3426	15.2159	15.719	14.0382	13.0654	16.1146	17.2406	15.396	15.6152	17.8148	15.5867	14.5819	16.4198	14.2417	15.1137	17.0946	16.1894
IGHG1_HUMAN	IGHG1	Ig gamma-1 chain C region	26.1332	26.0363	0.0969155	0.46476	0.756788	25.794	25.6797	0.114298	0.502375	0.845447		24.3536	24.0361	22.5661	24.5611	26.359	26.7212	26.2891	26.2561	25.7499	24.7803	25.3435	25.325	26.1874	25.8098	27.0489	24.8106	25.7186	27.214	25.0831	24.5019	24.9542	27.0422	26.7521	22.802	27.1415	27.0417	26.5523	25.8009	26.0476	25.4385	25.0677	26.7069	26.0287	25.825	26.134	27.3379
IGHG2_HUMAN	IGHG2	Ig gamma-2 chain C region	22.7491	22.8173	-0.0682013	0.590409	0.838848	22.5713	22.141	0.430327	0.025947	0.444114		21.3922	21.6791	20.3869	20.6336	22.4034	23.3904	22.4471	22.9797	23.2755	22.1748	23.2954	22.9278	23.8145	22.2755	24.432	23.0164	22.7448	24.3378	23.5429	20.9986	21.6815	23.2453	22.6447	20.4637	23.5574	23.8164	24.193	22.968	23.3144	23.6208	22.1009	24.9638	21.1398	22.7858	23.5366	23.2027
IGHG3_HUMAN	IGHG3	Ig gamma-3 chain C region	23.8074	23.843	-0.0356244	0.769761	0.918894	23.688	23.3585	0.329458	0.0433282	0.444114		22.3932	22.4455	21.2028	21.7805	23.7988	24.2295	23.541	24.519	24.0292	23.0125	23.2186	23.1372	23.9907	24.1399	24.9406	22.5633	23.3908	25.0749	23.6966	22.0208	23.7171	24.7185	24.2437	21.4701	24.1125	25.0129	24.1702	23.3271	24.2382	23.1939	23.7828	25.0027	22.9544	23.7964	24.1069	24.1901
IGHG4_HUMAN	IGHG4	Ig gamma-4 chain C region	19.4681	19.6808	-0.212678	0.150671	0.451142	19.4744	19.2094	0.265003	0.207541	0.733518		17.192	19.3745	16.9874	18.0335	20.1801	19.3206	19.5098	19.3926	19.1175	18.3494	19.0831	20.6164	17.8035	18.2466	20.8475	21.3779	19.3688	19.5557	21.3191	17.273	22.0972	19.6829	18.8887	18.7485	20.3161	20.4193	18.7704	18.5655	21.456	20.7445	19.0515	21.3006	18.0575	23.5624	19.8626	20.6616
IGHM_HUMAN	IGHM	Ig mu chain C region	19.6081	19.696	-0.0879337	0.660164	0.866503	20.2146	19.9124	0.302255	0.239185	0.746154		21.1473	21.5082	16.711	17.0795	19.617	17.9948	17.0352	20.5632	20.1707	21.3076	21.3029	18.0852	22.3483	20.5533	21.7232	21.9931	20.5685	19.2142	19.91	18.4188	20.2321	19.181	20.0839	18.0405	19.3522	20.6014	22.6363	20.2324	23.1259	20.3745	20.4111	23.1307	19.1929	20.2701	20.9228	18.8695
IGJ_HUMAN	IGJ	Immunoglobulin J chain	20.6191	20.7686	-0.149564	0.355008	0.670312	20.104	20.0902	0.0138245	0.946119	0.994263		18.1312	17.9814	18.2135	18.1959	21.8423	22.8315	20.1667	19.3154	21.2335	21.8501	22.7028	21.2973	20.7266	20.6226	21.5026	21.8113	21.9696	20.6562	21.5421	23.0031	17.4982	20.4857	22.908	20.3558	21.4063	22.2041	23.103	21.3258	22.1727	19.6429	21.8921	21.7655	20.6804	19.4311	21.8593	20.6791
IGKC_HUMAN	IGKC	Ig kappa chain C region	24.8251	24.8709	-0.0458139	0.766015	0.918894	25.0139	25.2032	-0.189343	0.349701	0.792182		24.7892	24.248	22.8098	23.8261	25.9746	25.1192	21.0421	25.2491	26.6323	25.8805	25.5844	25.837	26.173	25.4551	23.9843	24.4673	24.8679	23.4983	23.8491	23.8019	25.3411	24.3846	24.7735	22.7822	25.2229	25.6184	26.2034	23.4217	26.7865	24.4749	26.6855	26.2137	24.9274	26.898	25.1342	26.9666
LAC2_HUMAN	IGLC2	Ig lambda-2 chain C regions	22.5326	22.722	-0.18934	0.589852	0.838848	23.0253	23.0684	-0.0430667	0.904454	0.978217		22.9661	21.1182	19.523	20.8614	18.2212	27.4565	26.3841	20.5755	25.4191	22.3474	22.1686	22.7129	23.7353	12.7787	17.9763	20.5259	22.9057	25.0263	19.5167	26.1053	24.9951	19.6362	23.9378	21.58	17.8546	25.0223	26.6197	23.8553	25.0826	23.9512	24.2244	25.8158	25.5862	24.3564	19.8802	23.4268
IGLL5_HUMAN	IGLL5	Immunoglobulin lambda-like polypeptide 5	21.8852	21.9155	-0.0303708	0.808665	0.939623	22.2581	22.2758	-0.0177309	0.919513	0.985097		21.8747	21.0851	20.1326	21.5274	22.558	21.4864	21.4047	21.1895	24.0624	21.7898	21.7541	21.4784	22.6908	21.7417	22.2901	21.0244	21.3141	22.4719	21.7793	22.2376	22.4177	22.4683	22.0091	19.818	21.3965	22.9198	22.3829	20.9837	23.6694	21.0487	23.9918	23.3101	21.6971	22.2939	21.9624	22.4134
IL18_HUMAN	IL18	Interleukin-18	15.5299	15.066	0.463896	0.0226884	0.173642	15.569	15.5613	0.00772039	0.975247	0.997559		17.941	16.9895	18.0587	17.3752	14.3552	14.3127	15.4552	11.5803	15.9137	15.2779	14.5645	15.9471	15.8424	16.3514	16.3068	17.2942	13.833	16.0236	16.0666	16.1147	14.3932	15.3885	12.0303	17.1842	15.9892	15.9387	16.2525	11.8772	13.9973	18.2868	14.5663	12.9892	15.8853	14.8426	13.8364	15.7499
IL1RA_HUMAN	IL1RN	Interleukin-1 receptor antagonist protein	20.4392	19.9597	0.479549	0.000808207	0.0329143	20.1779	19.9752	0.202754	0.43523	0.829923		18.3685	19.3753	19.0752	20.8744	20.8143	17.6316	20.567	21.298	21.2544	21.0228	19.8596	20.1769	20.5592	20.6019	21.3081	18.7445	20.4698	20.0349	20.7574	19.2383	18.6788	21.3458	19.2615	19.904	21.1482	20.0316	17.4855	17.4583	17.9838	18.48	19.603	18.5051	20.7872	19.8747	20.561	20.9978
IL36A_HUMAN	IL36A	Interleukin-36 alpha	16.6648	16.3599	0.304893	0.126468	0.416756	16.8755	16.8322	0.0432743	0.861684	0.975556		16.0456	17.7346	17.8422	16.5241	14.7833	14.7129	14.2445	17.7802	16.1364	17.9316	13.7845	16.5876	18.924	17.4781	18.4854	18.0906	18.4294	16.7158	17.6609	14.0927	15.4574	19.611	15.1715	18.2694	16.0837	16.7071	12.6235	16.5543	15.1031	16.9561	17.5461	13.6345	18.1969	17.0322	16.5202	15.4632
IL36G_HUMAN	IL36G	Interleukin-36 gamma	15.4601	15.2358	0.224286	0.387611	0.695278	15.6667	16.1053	-0.438657	0.144842	0.645173		13.0396	14.7877	14.2509	13.6304	13.3596	15.445	13.152	18.3866	18.1042	17.4432	14.3408	14.9259	17.257	18.1321	17.3039	15.1517	19.9252	15.2083	15.1551	13.2891	15.6601	19.1249	12.8443	17.8807	14.7298	14.7917	15.2817	13.2703	15.1244	13.2614	18.0411	11.7724	16.8035	15.2892	15.1054	14.5781
IMPA1_HUMAN	IMPA1	Inositol monophosphatase 1	16.2693	16.1992	0.0701106	0.750038	0.918894	15.7313	15.5831	0.148152	0.598409	0.892504		13.7972	14.8969	13.5766	17.1637	17.5224	16.8961	17.7753	13.7875	16.5071	17.4831	17.445	16.7491	16.333	18.3144	16.9512	15.0707	16.1852	15.1303	17.7248	16.8261	15.0725	16.1417	13.9695	16.7896	18.4352	16.8913	17.0199	14.6227	14.0574	17.7861	16.1611	13.3759	17.6153	16.2631	16.7155	17.5588
IQGA1_HUMAN	IQGAP1	Ras GTPase-activating-like protein IQGAP1	17.7881	17.7653	0.0227738	0.851379	0.944977	18.0307	18.2848	-0.254103	0.162309	0.645173		18.0458	17.9017	18.5257	18.7937	18.5058	17.7167	17.5367	19.2218	17.8185	17.2832	18.2173	17.1769	16.448	18.0105	16.0496	17.6107	16.7631	17.4131	16.9316	16.3208	18.7629	18.7972	17.3235	17.9091	17.7082	16.709	16.5874	17.2593	16.8193	18.5585	17.8036	15.2616	18.0093	15.6448	17.2455	18.1911
ITAM_HUMAN	ITGAM	Integrin alpha-M	12.0144	11.8984	0.116032	0.77495	0.918894	12.6541	12.7106	-0.0564149	0.92485	0.985097		13.3179	14.1972	12.6099	13.3228	10.2576	11.4741	13.4386	12.1541	12.7416	11.8354	10.8759	10.7131	12.3694	15.2159	13.9799	11.2021	14.3254	16.1486	13.5993	0	11.813	11.7809	15.8663	13.5569	0	15.2742	11.8637	13.9977	13.7191	10.645	13.2721	9.6039	12.0335	6.36097	13.4331	14.8171
ITB2_HUMAN	ITGB2	Integrin beta-2	15.0883	15.0853	0.00298933	0.988906	0.992364	15.1817	15.0091	0.17266	0.460899	0.83576		11.8461	13.7908	15.1289	15.4924	15.9365	15.9002	14.1421	18.5487	13.6145	13.4603	16.5315	15.754	11.2831	12.6664	14.5794	16.3897	17.1381	17.0187	16.2192	16.1877	13.2761	15.5079	17.1748	15.5552	15.4576	15.5513	14.6184	16.8603	15.5909	15.5667	14.7051	11.0104	14.274	14.7387	14.9948	14.7607
ITIH1_HUMAN	ITIH1	Inter-alpha-trypsin inhibitor heavy chain H1	14.2429	14.2364	0.00647571	0.982675	0.992364	14.7479	14.5453	0.20263	0.629542	0.914843		15.4968	17.8815	13.9274	11.0233	13.7087	12.232	11.9226	15.2848	14.5504	15.0492	11.9353	15.0831	16.1008	13.8522	14.4462	16.4705	13.6873	17.3816	14.0268	15.7912	17.4016	13.1067	14.2137	14.0976	14.5474	14.4612	15.9721	15.322	14.5655	15.0556	15.0989	18.56	14.7382	14.2562	15.1494	11.626
ITIH2_HUMAN	ITIH2	Inter-alpha-trypsin inhibitor heavy chain H2	16.4294	16.306	0.123373	0.60769	0.846318	17.3285	17.027	0.301541	0.273868	0.772923		18.8361	18.7284	16.0684	13.8488	14.7604	18.5133	14.4808	14.461	15.5691	17.9582	16.917	16.0618	18.3954	16.9413	16.4755	17.708	16.8726	15.224	14.7889	15.9688	19.224	15.1044	16.0917	16.5101	14.8685	18.144	15.7069	17.6206	18.6097	16.5782	15.6717	20.225	13.548	16.4085	16.8104	16.7565
ITIH4_HUMAN	ITIH4	Inter-alpha-trypsin inhibitor heavy chain H4	16.3383	16.3635	-0.0251492	0.887807	0.958776	16.855	16.6443	0.210694	0.43055	0.829923		17.482	18.4435	15.6116	14.8653	15.2285	14.2639	15.1433	15.9481	16.4284	16.0668	15.7341	13.9992	18.4145	16.3746	17.518	16.3168	16.5967	15.7694	15.3947	15.3958	18.9391	16.4463	16.1637	14.3572	15.5642	17.5295	16.2944	17.3682	18.301	16.811	15.1765	19.2713	15.5527	16.4931	17.0422	17.1981
INVO_HUMAN	IVL	Involucrin	23.2944	22.9419	0.35252	0.107158	0.391776	20.4498	19.7036	0.746244	0.0250743	0.444114		21.6244	22.3466	20.5772	23.7581	23.422	22.4212	26.9039	18.6577	25.067	21.6324	23.6851	26.1548	23.3089	22.2921	24.3229	20.5979	19.6104	24.5041	21.7642	22.7557	20.3494	24.0559	21.4751	21.6266	25.1049	22.2579	25.1126	20.8177	20.2668	23.5224	22.9205	21.7641	25.7872	23.2932	23.0839	24.7759
PLAK_HUMAN	JUP	Junction plakoglobin	17.4422	17.4631	-0.0209197	0.9106	0.96973	17.2044	17.3829	-0.178507	0.445777	0.829923		18.5241	18.87	21.2971	19.7883	18.4226	15.6147	17.7178	15.0923	21.0401	16.8053	17.7687	15.797	15.1177	17.932	18.7744	19.8846	16.1886	19.8909	14.9717	15.4942	15.8425	19.4402	16.5163	19.2755	16.9079	17.7095	16.2773	17.1735	17.5583	20.3926	15.6149	15.7069	16.5729	16.6002	14.9714	17.2255
KLK10_HUMAN	KLK10	Kallikrein-10	16.4437	16.6034	-0.159705	0.254418	0.58649	15.7695	15.8913	-0.121724	0.59661	0.892504		15.939	16.0954	16.9619	17.7391	16.7927	17.0711	16.159	16.188	17.249	17.9747	17.2094	16.6296	18.8574	15.6846	13.7602	16.7267	16.5231	16.0025	13.3942	14.87	16.9321	17.3348	15.2278	16.2186	14.8913	17.0207	17.9826	15.7047	16.494	16.1304	19.1274	17.1147	17.732	17.8323	18.2565	16.3923
KLK13_HUMAN	KLK13	Kallikrein-13	20.0963	20.0989	-0.00262334	0.985913	0.992364	19.6735	19.5943	0.0792272	0.69302	0.917675		18.615	19.7334	18.2453	19.2308	20.7107	22.4377	21.2384	22.1248	19.6305	21.4815	21.6477	21.2166	20.0069	19.8127	21.0221	18.7638	20.6572	22.0662	19.7278	19.1588	19.0922	22.0188	20.56	20.3342	19.3604	19.4786	21.3984	19.6711	18.9706	18.9927	21.6615	18.5691	20.5368	20.052	20.8508	19.3062
KLK6_HUMAN	KLK6	Kallikrein-6	18.6357	18.8019	-0.166197	0.367774	0.679708	18.8455	18.9531	-0.107642	0.675127	0.917675		19.0466	19.1897	15.9859	17.8282	19.9629	19.2124	18.2995	20.3834	18.1675	20.8455	20.5697	18.5985	19.5858	19.6147	17.72	17.3471	21.554	17.6718	20.1036	17.4345	19.9642	19.9267	18.5501	20.6965	17.1466	17.6181	17.7583	18.3046	18.3412	15.2864	20.811	17.3917	20.5684	18.1696	19.6788	18.105
KNG1_HUMAN	KNG1	Kininogen-1	17.7187	18.0967	-0.378054	0.0706033	0.321637	18.5639	18.319	0.244864	0.38748	0.810017		20.0422	19.8708	17.7152	16.8417	17.8356	16.0658	17.0916	15.8199	16.467	16.3308	18.3284	21.0463	17.009	15.6315	18.2237	18.6384	18.9842	16.456	17.6169	19.1292	18.3937	16.8644	18.1011	20.2872	16.7189	18.2797	18.2915	19.9349	20.7843	15.2587	20.018	23.3161	17.7133	18.5316	18.3252	20.0665
IMB1_HUMAN	KPNB1	Importin subunit beta-1	11.1209	11.2111	-0.0901404	0.882851	0.957951	12.0118	12.26	-0.248261	0.593495	0.892504		10.0984	15.2407	17.7003	15.7624	12.7872	11.3811	9.92048	2.91232	11.7709	17.454	10.11	12.4161	11.092	13.3133	10.0331	15.6523	14.3669	16.6097	7.82259	12.6798	10.7489	15.2533	0	0	12.0829	12.2967	0	12.3261	0	17.6157	10.9778	15.3746	11.7246	14.8484	14.3649	10.5399
K2C1_HUMAN	KRT1	Keratin, type II cytoskeletal 1	22.348	22.7445	-0.396491	0.0197812	0.1577	21.6715	21.7875	-0.115984	0.601912	0.892504		23.0716	21.4881	24.6294	23.5145	26.7685	22.0356	24.6017	21.3574	22.1132	23.8605	23.6473	23.6836	21.8953	24.2135	23.4175	24.2254	20.6813	22.8672	22.0773	23.1209	21.0419	20.9132	22.4262	23.941	22.8707	21.8075	22.1601	23.0362	21.0187	22.4894	22.2141	22.7924	23.5311	20.4437	20.9694	22.8201
K1C10_HUMAN	KRT10	Keratin, type I cytoskeletal 10	21.198	21.52	-0.322044	0.0369508	0.242833	20.7201	20.758	-0.0379429	0.858022	0.973329		20.3875	20.1098	22.6617	20.9732	25.7556	22.3223	23.0424	21.1829	20.2034	21.8448	22.7604	22.4699	21.1933	23.1448	22.3105	22.5964	20.328	23.2978	20.5089	21.6628	20.5681	20.3149	22.2556	22.5535	22.3085	20.6059	20.3501	22.2488	20.0987	21.1029	20.2009	21.1782	19.9237	21.2292	19.7882	21.6788
K1C13_HUMAN	KRT13	Keratin, type I cytoskeletal 13	24.5658	24.8413	-0.275542	0.279037	0.619383	22.6169	23.0937	-0.476825	0.0801404	0.534683		26.2762	25.1922	27.9303	27.1232	28.3048	22.5212	27.1712	24.7757	22.9339	25.7111	25.3712	26.1482	19.7767	26.2797	23.8603	25.8499	21.2351	26.3985	24.7449	21.2848	22.5438	22.2566	24.6009	27.2341	26.5141	23.001	23.3181	25.2554	21.1968	26.6569	22.6935	23.8281	26.9636	21.4956	20.8322	28.0657
K1C14_HUMAN	KRT14	Keratin, type I cytoskeletal 14	18.7221	19.0274	-0.305258	0.103485	0.383227	17.7808	17.859	-0.0782052	0.733876	0.926549		19.5431	18.9012	22.9301	19.3847	21.1374	17.7928	20.5883	20.7371	18.1371	19.931	18.1852	18.1057	17.8227	20.3471	18.9449	20.0477	17.0879	19.962	18.8865	16.6029	17.7067	17.274	18.8158	21.6832	21.3484	18.3667	17.706	17.8729	16.2519	19.863	18.7068	17.782	19.9595	19.1388	16.3603	20.9215
K1C15_HUMAN	KRT15	Keratin, type I cytoskeletal 15	17.921	17.9595	-0.0385168	0.856966	0.944977	16.5516	16.6189	-0.067313	0.753492	0.936071		18.2479	17.82	20.0703	19.5635	21.279	16.4839	19.5233	17.0368	16.9141	17.9038	17.9268	18.1319	14.1338	19.2584	16.0411	18.0021	14.8173	18.7598	18.4075	15.6727	16.306	15.8751	16.7458	19.9004	19.8766	16.053	16.2374	17.5341	15.2601	19.1701	16.9067	18.1712	20.6559	18.6364	15.397	21.0982
K1C16_HUMAN	KRT16	Keratin, type I cytoskeletal 16	18.8818	19.1509	-0.269052	0.104792	0.38558	17.9339	17.9413	-0.00735382	0.973833	0.997559		19.5687	20.1612	21.7096	20.271	21.987	17.9842	20.8528	20.3748	19.4809	19.5767	19.0827	19.5996	17.2073	20.4091	18.3115	20.1475	18.2204	19.9852	19.1096	16.5601	16.3402	18.0996	18.1164	21.2242	19.5706	18.053	17.6526	18.004	16.383	20.7728	17.9772	18.1345	18.3996	17.585	17.6575	20.5284
K1C17_HUMAN	KRT17	Keratin, type I cytoskeletal 17	18.0758	18.2797	-0.203899	0.191826	0.498816	17.2363	17.1763	0.0600084	0.784489	0.944247		18.9727	17.7564	20.9145	17.8712	20.5714	18.3866	19.2976	18.0381	17.962	19.0357	18.2097	18.2651	16.1191	18.4215	16.5749	19.2648	17.5653	18.087	18.3161	16.1928	15.8147	18.6904	17.1338	20.3872	18.5179	17.3586	17.094	19.4031	16.1182	17.4787	17.445	17.5467	19.6594	17.991	17.8954	19.5162
K1C18_HUMAN	KRT18	Keratin, type I cytoskeletal 18	14.2941	14.2904	0.0036474	0.987624	0.992364	13.2558	13.5467	-0.290944	0.252321	0.753846		15.9321	13.6056	16.3281	17.3765	18.3741	9.84454	15.8181	14.6041	12.0922	15.2183	12.2245	15.1221	11.3939	14.8613	16.5879	13.4293	11.7551	14.4579	14.9979	11.1779	11.4057	9.82154	18.2324	16.0554	15.8431	15.8922	12.5121	13.356	10.5299	14.4508	12.217	14.104	16.4422	13.7098	11.9488	18.0629
K1C19_HUMAN	KRT19	Keratin, type I cytoskeletal 19	19.1783	19.0627	0.115635	0.58077	0.833405	17.924	17.7767	0.147208	0.527807	0.847112		20.0706	18.8591	21.1085	20.3547	21.7572	16.8797	20.0057	18.1678	18.0457	18.0651	18.6082	19.3787	16.4776	20.0984	17.3633	19.2133	17.0007	18.783	19.1975	19.3126	16.5074	16.8523	18.4422	20.8642	20.8808	18.3888	17.5994	18.9982	15.786	20.5894	19.4624	17.2999	21.1032	17.6242	17.7373	21.5951
K22E_HUMAN	KRT2	Keratin, type II cytoskeletal 2 epidermal	19.7386	19.9084	-0.169752	0.261647	0.600031	19.2632	19.4859	-0.222751	0.256521	0.757562		20.2014	19.1683	20.8591	19.4361	22.813	20.7184	21.8913	20.4176	20.7432	20.8161	20.7737	20.7296	19.3546	19.7908	21.1421	21.002	19.3619	20.2763	19.5793	19.9683	18.4618	19.6383	19.7826	19.9462	21.256	18.8886	19.2153	19.2189	19.6135	19.7227	18.6951	19.796	20.3925	19.3136	18.9865	19.7138
K2C3_HUMAN	KRT3	Keratin, type II cytoskeletal 3	13.4911	13.6674	-0.176282	0.449966	0.744325	12.2341	12.7764	-0.54228	0.0554512	0.491645		14.5602	13.9427	15.7041	15.0174	18.1334	12.9966	15.2737	12.2236	12.3869	14.2469	14.6971	14.3037	12.649	14.6096	12.0076	13.3532	11.3323	15.2624	13.5633	7.40826	11.0917	11.3006	12.435	15.152	14.5027	13.583	11.8495	14.4398	11.0992	15.0078	12.3868	11.7607	15.0579	12.6081	13.9666	16.7041
K2C4_HUMAN	KRT4	Keratin, type II cytoskeletal 4	22.6152	22.6264	-0.01125	0.968593	0.991038	20.776	20.9195	-0.143472	0.60485	0.892504		24.7412	22.3553	25.159	25.9877	26.2931	20.5092	25.5234	20.0789	21.1017	23.4906	22.2881	24.1613	17.7673	24.0341	21.3625	22.1222	17.8238	23.353	23.3173	18.223	19.4404	20.1279	21.4057	24.5797	25.9026	21.088	18.8926	22.4753	20.1346	24.7861	18.363	20.8562	24.6946	20.3075	18.7809	26.5566
K2C5_HUMAN	KRT5	Keratin, type II cytoskeletal 5	22.6538	22.7403	-0.0864562	0.664997	0.866503	21.4655	21.6939	-0.228432	0.319948	0.778823		23.9166	23.1588	24.6848	24.2383	25.5607	21.9847	24.5509	23.0634	21.2547	23.1213	22.9207	22.4203	19.1384	24.0689	21.093	24.0354	20.5132	24.5817	23.6215	19.5129	19.8659	21.0256	21.9079	24.9266	23.8042	21.0587	20.91	22.9832	19.9873	24.2947	20.7712	21.2885	25.0394	21.7305	21.7108	24.7885
K2C6A_HUMAN	KRT6A	Keratin, type II cytoskeletal 6A	22.783	23.1422	-0.359247	0.118912	0.41367	21.2314	21.7467	-0.515352	0.0524559	0.491645		23.4308	23.6354	26.2291	23.9256	26.6868	23.1596	24.3193	23.6165	21.4968	23.5042	24.4124	23.5338	18.3881	25.3809	21.7855	24.8423	20.668	25.4489	23.3829	20.2379	20.488	21.5583	21.8983	25.5413	24.3127	20.9384	22.5538	24.2582	19.8273	24.3559	21.2937	21.9473	25.2426	19.7919	20.2112	24.8753
K2C6B_HUMAN	KRT6B	Keratin, type II cytoskeletal 6B	19.5181	19.9162	-0.39809	0.0982518	0.37103	17.7023	18.25	-0.547688	0.0559611	0.491645		20.1869	20.3834	23.1687	20.7126	23.6567	19.8958	21.1323	20.425	18.8427	20.3006	21.463	20.2888	14.4865	21.7139	19.022	21.7176	17.2277	21.3229	19.7619	16.8097	17.0908	18.2814	18.5614	22.5296	21.0271	17.7553	19.0877	20.8908	16.435	20.9951	18.6599	18.6191	22.3044	16.356	16.6931	21.9222
K2C6C_HUMAN	KRT6C	Keratin, type II cytoskeletal 6C	18.4733	18.824	-0.350712	0.12799	0.416756	16.9327	17.4496	-0.51687	0.0578614	0.491645		19.2316	19.2933	21.9609	19.6475	22.4205	18.8781	20.0428	19.3278	17.8388	19.2426	20.3772	19.2349	14.1183	20.7068	17.4338	20.6167	16.3141	21.1463	18.7381	15.9607	16.2606	17.3106	17.6949	21.3476	19.9671	16.5896	18.1024	19.9507	15.1641	20.0488	16.9738	17.382	20.9301	15.5577	15.8159	20.5816
K2C1B_HUMAN	KRT77	Keratin, type II cytoskeletal 1b	10.8725	10.9314	-0.0589649	0.856864	0.944977	10.7814	11.2763	-0.494942	0.162979	0.645173		16.3962	11.4331	14.511	13.8362	15.3648	12.6831	13.4265	10.4289	11.0046	9.27136	12.4149	11.8183	10.1738	11.355	10.7158	14.1325	8.66051	9.75319	10.8991	10.6488	12.803	0	9.4943	13.1994	10.0599	8.37491	11.009	11.1361	11.9757	10.9644	11.7566	9.93664	11.0097	9.96144	10.5469	12.4915
K2C78_HUMAN	KRT78	Keratin, type II cytoskeletal 78	18.754	18.8516	-0.0976276	0.655928	0.866503	17.4572	17.6992	-0.242075	0.292616	0.772923		20.5292	19.3237	21.2673	20.1858	22.3996	19.0743	19.3988	18.1026	16.4902	19.2179	19.431	18.2178	14.3402	19.3281	17.962	20.714	16.5834	19.3897	19.4885	13.3485	18.0148	17.5539	18.5831	20.7193	19.8193	19.2409	16.7213	19.422	16.3509	21.0207	17.3879	18.0895	21.7752	18.9101	15.9603	20.9826
K2C8_HUMAN	KRT8	Keratin, type II cytoskeletal 8	15.5659	15.2838	0.282127	0.133296	0.425065	14.2975	14.8856	-0.588149	0.00824569	0.368846		16.2268	15.8648	17.8366	16.3808	18.2378	15.1431	16.3142	14.8432	15.3668	16.1288	15.259	14.3818	11.8361	16.1736	15.2835	16.5331	14.0686	16.9078	16.4484	12.3718	12.4698	12.8982	16.4441	16.6119	17.2153	15.2481	13.9622	16.1591	14.2594	16.7774	14.318	12.9763	16.7513	11.9607	12.1455	14.3262
K2C80_HUMAN	KRT80	Keratin, type II cytoskeletal 80	14.4911	14.7122	-0.221154	0.237271	0.56104	13.891	13.9847	-0.0937529	0.723747	0.925945		16.0118	14.3106	16.2963	16.701	16.3101	12.2689	17.1833	14.6514	14.5349	13.7409	14.7241	13.1747	13.6669	12.0144	14.7821	15.7577	15.238	14.4816	16.0593	13.0571	14.0522	14.3433	13.4121	15.9075	14.8745	12.6968	14.8519	13.8751	14.2243	17.1793	13.2401	11.3402	15.0065	14.0791	14.8904	15.2274
K1C9_HUMAN	KRT9	Keratin, type I cytoskeletal 9	20.741	20.7306	0.0103886	0.943597	0.982766	20.5256	20.0974	0.428163	0.0819137	0.534683		21.2725	19.68	20.5367	19.7239	21.8386	21.7224	23.4893	20.7524	20.0615	22.4721	22.2239	20.9043	20.0716	20.8845	22.7284	19.5648	19.9737	22.2269	21.457	22.1185	20.0229	20.7835	21.353	21.6446	22.1651	20.0464	21.736	19.2722	19.5024	20.7753	19.6413	19.9138	20.1397	19.6091	19.3776	20.4636
KV121_HUMAN	KV121	Ig kappa chain V-I region Ni	10.3435	9.54687	0.796581	0.171184	0.484036	11.6952	11.6876	0.00756407	0.990857	0.997934		12.8128	13.4404	12.787	11.8168	12.5537	13.5534	13.3391	11.8743	11.2855	14.5321	9.55288	8.98793	15.7958	9.69282	0	10.9753	13.5557	0	0	5.16797	10.9087	13.4711	9.00065	12.6265	6.51329	10.4469	14.7481	7.08804	18.4731	5.85488	16.3198	16.5272	9.58389	12.9185	6.35659	11.1826
KV310_HUMAN	KV310	Ig kappa chain V-III region VH (Fragment)	15.9388	16.3203	-0.381535	0.431954	0.732862	16.8831	17.1055	-0.222341	0.70445	0.917675		18.2281	16.1642	17.5215	18.3581	16.7178	13.8584	15.4619	17.5714	18.2399	16.1993	16.9868	16.2991	19.4341	15.8568	15.922	16.7462	17.195	13.8307	17.0241	15.2262	19.3879	15.8154	11.9381	13.9769	17.7628	18.0389	16.9038	13.638	20.3328	14.1278	19.0966	20.4151	16.8964	19.3899	16.4819	16.0733
LAD1_HUMAN	LAD1	Ladinin-1	14.9516	14.7883	0.163351	0.592227	0.839354	12.4154	12.4224	-0.00699753	0.989228	0.997934		12.5346	15.776	13.7163	15.9876	14.0738	15.0976	17.6485	14.841	17.4808	16.1234	12.7026	17.8945	15.2806	16.7648	17.0568	13.4222	15.3456	14.8401	14.1777	14.059	15.1442	16.2731	8.42818	12.3074	17.0839	14.2168	16.1265	11.7235	15.6219	12.7977	17.191	12.1928	16.5016	16.1935	14.3367	14.7731
AMPL_HUMAN	LAP3	Cytosol aminopeptidase	9.54031	9.82916	-0.288852	0.561597	0.816335	10.2368	10.9176	-0.680852	0.261036	0.760582		16.2283	14.2558	14.6247	13.5205	0	4.12555	11.138	0	10.8074	11.0388	12.2959	12.6213	12.0089	14.1118	4.87849	8.16765	9.64756	4.30941	6.59749	9.92052	12.3526	11.1603	12.4605	9.31303	11.1905	13.324	11.3787	7.8345	10.5562	13.9622	10.8735	8.95342	8.87481	11.8339	0	11.6563
NGAL_HUMAN	LCN2	Neutrophil gelatinase-associated lipocalin	23.4748	23.5145	-0.0397218	0.748972	0.918894	22.9178	22.9256	-0.00779639	0.967019	0.997559		21.0429	21.8628	20.3839	22.6177	24.3943	25.9064	24.186	23.8426	23.3224	25.1957	23.2653	24.4994	23.0018	24.6858	24.0219	21.7432	23.5286	23.9485	24.2527	23.7084	21.9281	24.3673	24.1814	23.7886	24.241	23.5411	23.7161	23.6834	22.6707	22.8721	23.3407	22.0152	23.6967	23.5364	24.4391	24.2143
PLSL_HUMAN	LCP1	Plastin-2	19.5511	19.5095	0.0415857	0.786411	0.926899	19.7767	19.5914	0.185322	0.366235	0.799644		17.9943	18.4588	18.4454	16.8479	19.7808	19.0427	18.0717	21.9471	19.1292	18.4056	20.6039	18.8481	18.6442	20.2865	19.517	19.8306	20.8344	20.3436	20.4628	20.9577	18.442	20.7288	21.3153	19.5487	19.3221	21.3517	19.3646	21.3932	19.9165	17.8571	19.8953	16.8191	19.0542	18.4087	19.9082	19.5648
LDHA_HUMAN	LDHA	L-lactate dehydrogenase A chain	19.0585	18.6761	0.382379	0.00342547	0.05783	19.584	19.6238	-0.0397898	0.828381	0.961275		18.9201	19.5735	19.7104	18.9059	17.9653	16.826	16.9291	17.4675	18.957	17.6608	18.5819	16.1332	19.2138	17.9794	19.3543	19.6857	20.1638	18.898	20.2306	20.0656	17.5604	18.2084	18.1479	19.1307	18.1066	19.6372	16.6745	20.5825	17.8798	19.2357	18.2624	18.0519	17.7377	17.5475	18.9006	18.7423
LDHB_HUMAN	LDHB	L-lactate dehydrogenase B chain	16.3514	16.1148	0.236537	0.111363	0.404573	16.8876	17.2879	-0.400373	0.0915458	0.55313		17.2097	17.8086	17.0741	16.8008	14.3331	14.1044	14.6576	14.5144	17.3173	16.0532	16.3463	14.6876	17.7223	16.281	16.3641	16.9594	17.28	15.5794	15.3503	17.4901	14.9104	15.1534	15.2729	16.8249	14.6887	16.8912	16.1946	15.7365	17.526	18.0167	16.3854	15.6609	15.4461	14.7434	16.5216	16.0265
LEG3_HUMAN	LGALS3	Galectin-3	17.1865	16.943	0.243527	0.0807413	0.330029	17.19	17.2458	-0.0557807	0.728876	0.926549		18.2889	17.6008	18.1476	16.8608	15.6563	16.0996	15.5923	16.0542	17.5063	18.2793	16.6038	14.6294	17.9022	15.585	17.8036	17.5439	16.1704	18.6178	16.0582	17.3888	14.7346	17.9914	16.9194	17.011	16.231	16.8285	15.5644	16.1563	14.954	18.3971	17.2641	15.1209	17.7205	16.4735	15.7333	16.9933
LG3BP_HUMAN	LGALS3BP	Galectin-3-binding protein	17.6972	17.8176	-0.120398	0.418	0.724976	17.1209	17.4079	-0.287017	0.113121	0.616483		16.1368	16.8893	16.4994	16.1651	18.0093	15.0169	20.65	18.716	17.6812	18.4457	20.0353	17.1114	18.677	17.3279	18.702	18.599	19.1101	19.2194	14.6714	19.6906	17.9058	17.6555	18.9026	17.5529	18.1319	17.9602	18.7511	18.6496	19.3487	16.8938	19.3111	17.2123	16.8758	20.3732	19.996	18.578
LEG7_HUMAN	LGALS7	Galectin-7	17.5932	17.7171	-0.123984	0.487218	0.771667	16.6691	17.0367	-0.367662	0.119639	0.616483		19.451	19.6743	20.631	19.4667	19.1943	15.35	18.3457	16.966	19.0804	15.5534	16.712	17.8178	16.4827	16.9552	16.4956	20.6036	16.4039	16.6117	14.0453	17.3235	18.0843	16.5013	17.0907	19.5772	18.5343	17.969	15.67	17.2603	15.3407	18.1338	18.048	16.0586	17.907	17.855	18.2657	17.0323
LMNA_HUMAN	LMNA	Prelamin-A/C	19.8942	19.9565	-0.0622895	0.629789	0.849654	18.9955	19.1566	-0.161058	0.381901	0.808896		22.5931	21.1992	20.1286	19.2744	21.259	18.3945	19.2645	18.8354	20.2543	20.6417	19.7057	19.6805	19.452	20.2184	19.6816	19.8577	19.7488	20.4688	21.4202	19.3107	19.1994	19.6555	17.9604	20.6761	20.8882	18.8911	19.4841	18.7732	18.6211	19.668	19.2081	18.2176	20.1891	20.5039	19.4948	20.9997
LMNB1_HUMAN	LMNB1	Lamin-B1	16.1951	16.0761	0.118993	0.489233	0.771667	16.1254	16.0142	0.111201	0.601485	0.892504		14.4853	14.5351	15.9545	12.9293	16.9268	15.5157	14.624	17.2654	14.4258	15.5471	16.1556	14.7458	13.8232	16.6629	15.4285	16.7682	16.853	18.1781	16.6915	15.6117	13.4708	17.0832	16.3028	16.9318	16.6678	14.1322	13.1994	16.7099	14.3052	15.3913	14.425	14.7479	16.8716	15.4957	15.6824	18.0364
LMO7_HUMAN	LMO7	LIM domain only protein 7	15.8605	15.9424	-0.0819228	0.624351	0.847755	13.9476	14.156	-0.208431	0.447561	0.829923		16.6364	16.604	16.1802	16.814	16.4987	17.886	17.3626	14.6979	15.9934	17.5677	16.093	17.0694	15.0748	15.7798	16.2692	15.5199	14.0682	17.832	15.369	13.7146	14.2275	15.7629	12.8293	16.5687	17.923	14.9897	16.0074	14.6906	15.7807	16.8391	14.1719	13.8274	17.3055	16.7046	14.9629	18.5054
A2GL_HUMAN	LRG1	Leucine-rich alpha-2-glycoprotein	17.5731	17.3571	0.215915	0.231384	0.56104	18.4242	18.2644	0.159836	0.359438	0.799087		16.7911	18.2707	16.4503	14.4619	14.2576	15.5376	15.5811	19.6259	17.0683	18.7585	17.8903	17.0556	19.963	19.1607	15.8469	17.7834	18.258	14.1505	15.7635	16.9219	19.2991	20.0032	17.2789	16.1361	16.1876	18.7047	17.8046	18.4779	18.6879	16.4145	19.7651	18.99	17.3077	19.2071	18.7841	17.6779
LRC59_HUMAN	LRRC59	Leucine-rich repeat-containing protein 59	8.29255	8.20962	0.082928	0.885615	0.958776	9.07017	9.47203	-0.401861	0.572334	0.887891		12.5499	11.2063	12.6072	9.24688	6.44924	3.89132	7.08495	0	9.2756	12.4399	12.4439	0	13.2558	9.01877	6.75281	12.6222	10.221	-1.84361	10.152	11.2275	9.28086	0	10.8061	8.65778	12.4878	10.7551	7.03592	11.8136	12.033	8.15317	11.5938	1.10829	11.8889	11.1345	7.48313	12.0046
LRRF1_HUMAN	LRRFIP1	Leucine-rich repeat flightless-interacting protein 1	15.0275	14.5683	0.459134	0.123598	0.416756	14.097	13.7677	0.329215	0.284135	0.772923		13.6792	14.6975	13.7843	12.9623	11.6936	14.6301	16.6017	15.9525	17.1623	14.6395	14.8269	13.8637	14.119	15.5477	18.1767	14.9903	16.23	10.2336	16.5094	15.7376	12.9756	16.6507	16.0012	13.7137	16.4581	15.773	12.9321	15.6703	14.4934	13.6082	15.503	14.2219	15.3729	17.522	15.0479	14.9036
LSP1_HUMAN	LSP1	Lymphocyte-specific protein 1	15.8997	15.8323	0.0673532	0.77188	0.918894	15.8429	15.313	0.529926	0.159079	0.645173		13.6817	14.5863	15.292	13.9754	16.5792	12.7293	15.9763	17.0743	14.5005	12.6389	17.4562	16.2668	14.5607	17.3185	14.8898	18.0329	16.5875	16.0575	17.1456	17.3862	13.23	17.0445	18.3585	14.6231	16.0386	18.1301	11.3268	13.3402	16.6698	13.3444	16.5767	13.6223	17.8308	15.3197	17.3376	18.3286
LKHA4_HUMAN	LTA4H	Leukotriene A-4 hydrolase	15.2627	15.0097	0.253035	0.293816	0.630818	15.8559	16.1198	-0.263883	0.235792	0.742876		16.6741	16.269	17.7848	17.0902	14.3376	12.1172	12.8342	16.6532	14.5061	13.4679	14.6215	12.9928	13.3435	15.9246	14.4989	17.4733	16.5487	15.7611	14.2589	18.6045	12.4108	13.7857	15.539	17.3247	13.9912	15.8016	13.7886	17.3377	16.7162	16.1625	16.0113	14.1552	14.3415	14.4122	15.5242	16.307
TRFL_HUMAN	LTF	Lactotransferrin	20.4435	20.3699	0.0736462	0.637384	0.853591	20.6942	20.4947	0.199504	0.349355	0.792182		18.3184	19.5219	20.4842	19.5919	19.9543	20.4003	20.0218	22.8654	19.4656	18.5597	23.038	19.0452	18.5979	19.7391	21.8196	21.1568	22.2991	20.3925	19.737	20.6838	19.1989	21.8801	22.7497	19.774	19.2714	21.5016	18.8782	20.9401	21.1305	21.7721	19.6217	18.2216	19.429	18.7141	21.4638	19.8801
LV106_HUMAN	LV106	Ig lambda chain V-I region WAH	16.9486	16.7752	0.173384	0.428812	0.732862	17.1629	16.9528	0.210103	0.453079	0.829923		16.1402	14.9424	15.1302	14.7764	10.8764	18.9795	17.6938	13.6541	18.9449	17.4656	19.2978	16.0526	17.831	14.3625	15.014	18.1848	18.5844	16.5106	17.2783	17.8548	16.5038	18.8156	18.7639	12.5158	17.4922	19.7555	18.7775	18.6066	17.8574	15.5785	17.6483	19.1947	15.4684	17.2795	13.5986	18.0554
LV301_HUMAN	LV301	Ig lambda chain V-III region SH	18.5209	18.6906	-0.169739	0.185548	0.494924	18.5027	18.5103	-0.00757399	0.965051	0.997559		18.0993	17.2864	17.0808	17.5822	19.3811	20.3943	17.1079	18.051	18.0779	17.8035	19.0088	17.8353	18.5618	17.7895	17.2752	19.0516	18.4198	20.6322	18.5716	17.7246	17.3823	20.0274	19.3348	17.2116	18.5913	19.1354	18.1769	18.3008	20.31	18.6879	18.2204	19.3633	19.518	15.0781	18.8193	19.0476
LV302_HUMAN	LV302	Ig lambda chain V-III region LOI	20.1785	20.31	-0.131431	0.325369	0.639627	20.3193	20.1678	0.151536	0.358817	0.799087		19.1612	18.6838	18.0438	17.9243	20.3446	20.149	19.4768	20.4522	20.3671	19.352	21.4921	19.7685	20.2318	19.7031	21.7078	20.5438	20.509	21.5621	20.5795	19.4185	20.005	21.0655	21.5343	18.2095	21.2414	20.8455	21.2298	19.6258	20.5274	19.4786	20.3179	21.5722	20.3263	19.5564	20.1874	20.3075
LYPD3_HUMAN	LYPD3	Ly6/PLAUR domain-containing protein 3	21.4841	21.4533	0.0307907	0.86098	0.944977	21.0983	20.959	0.139337	0.589424	0.892504		19.7317	20.2075	19.9169	21.1227	22.711	21.8212	24.7009	20.6546	22.6535	20.4653	23.1544	23.3821	21.9463	19.7237	21.6745	20.4858	20.208	23.1322	21.5505	19.9509	19.3698	22.2956	21.3518	21.1888	21.9778	20.8474	22.3981	18.5013	18.8864	22.0086	20.5298	19.303	23.1506	18.2604	19.848	22.2892
LYSC_HUMAN	LYZ	Lysozyme C	18.602	18.7829	-0.180816	0.395359	0.706163	18.2245	17.4169	0.807592	0.00546354	0.368846		17.318	16.354	19.0001	16.8458	22.4656	19.5562	17.7213	20.9806	17.571	18.183	20.079	17.6713	17.0381	19.1281	20.7785	19.4278	20.7816	20.3269	20.4937	17.9934	15.734	19.2963	21.4082	17.279	19.2919	19.8627	18.8952	20.8274	19.6261	16.5835	17.3406	17.2691	16.7302	16.0019	17.967	18.5417
MANF_HUMAN	MANF	Mesencephalic astrocyte-derived neurotrophic factor	17.2614	17.2631	-0.00167795	0.991135	0.992865	16.3672	16.1661	0.201098	0.319123	0.778823		15.0853	16.1662	14.5011	17.387	17.6842	18.3929	18.0418	17.6059	18.517	17.4639	18.2266	17.4333	16.1532	19.4298	17.4646	15.374	17.5461	15.1579	17.002	16.6329	15.8845	20.0272	16.485	17.7142	18.0618	16.7281	17.533	16.4945	14.7097	18.0034	17.6005	14.1599	19.079	16.2718	18.2493	17.2305
MAP4_HUMAN	MAP4	Microtubule-associated protein 4	15.7015	15.5173	0.184207	0.475582	0.765346	14.3924	14.3695	0.0229308	0.948866	0.994263		16.0342	15.5195	14.7349	16.4077	16.4273	13.6201	17.3369	13.7582	17.7435	17.8639	16.9603	17.3831	16.8373	16.939	15.0919	14.85	16.9478	11.9197	15.19	16.9334	16.6585	15.5824	10.8561	16.3218	17.9955	15.9047	17.4956	13.6956	13.8829	16.0787	16.6497	8.03284	16.9031	17.5309	16.5274	14.5454
MARCS_HUMAN	MARCKS	Myristoylated alanine-rich C-kinase substrate	19.7103	19.5385	0.171797	0.299951	0.630818	17.9747	17.4328	0.541927	0.161819	0.645173		16.6066	18.3669	17.0258	19.3685	18.585	19.2505	21.1026	19.7548	20.4419	20.9494	19.1796	20.5825	20.0818	20.3718	20.3078	17.3224	19.9522	20.0389	19.8844	18.6351	18.9424	20.8718	18.8216	19.5838	21.6613	19.5352	19.9844	17.6484	17.123	17.8526	20.3954	17.7894	20.0331	20.2678	19.8229	20.2895
MDHC_HUMAN	MDH1	Malate dehydrogenase, cytoplasmic	14.8954	14.213	0.682468	0.00828315	0.10116	15.7741	16.2895	-0.515446	0.0648255	0.506214		16.8631	17.7527	16.8051	16.0186	13.6162	15.3636	12.9418	14.7999	15.204	14.9225	11.7941	12.2485	16.0338	14.0445	13.9558	14.4124	16.348	13.0645	15.5578	16.6739	14.0653	15.2711	16.4352	14.5692	10.2515	14.8873	14.2086	13.4471	16.2701	16.3597	16.3851	12.5855	14.2835	13.6648	12.528	13.5789
MDHM_HUMAN	MDH2	Malate dehydrogenase, mitochondrial	16.1969	16.0158	0.181044	0.282657	0.624021	16.1615	16.1936	-0.0320558	0.874306	0.975841		17.405	17.3666	18.3041	18.3924	15.5561	13.0996	14.4887	14.2278	14.9426	16.0574	15.6503	16.5978	16.3807	16.6536	17.1659	15.9445	17.1692	15.3202	16.0361	16.0305	15.8399	16.6567	16.5861	15.9559	16.8625	15.1559	15.4589	14.0916	16.1632	17.1992	17.7591	14.8715	16.8481	17.0646	17.7488	16.5182
MAOX_HUMAN	ME1	NADP-dependent malic enzyme	13.4922	13.314	0.178203	0.333868	0.647433	13.7023	14.2661	-0.563759	0.0581901	0.491645		12.1214	14.127	16.3636	15.2489	14.4369	12.8864	12.0696	12.197	12.4074	14.7695	13.7645	15.7413	12.3385	13.3102	13.4771	14.2974	14.1807	13.5704	14.5766	13.5717	9.9981	13.2337	14.7397	13.008	12.6878	11.7734	14.0283	12.0223	9.35667	14.9593	10.5338	10.7978	13.1765	13.7002	11.7898	12.712
MMP8_HUMAN	MMP8	Neutrophil collagenase	17.132	17.2055	-0.0735357	0.741567	0.918894	17.5416	17.1091	0.432515	0.123262	0.616483		15.8624	14.9218	14.8686	15.3385	17.4947	18.9338	17.4218	20.1293	15.2417	16.2805	19.2717	16.5965	15.6716	18.0369	17.6956	17.5888	18.6993	19.4745	18.0909	19.673	14.6482	18.4621	19.9115	17.0833	17.0639	18.647	16.5769	19.0157	19.5837	13.8778	14.5714	14.4355	17.9725	13.5342	17.4721	17.3546
MMP9_HUMAN	MMP9	Matrix metalloproteinase-9	17.7139	17.5603	0.153602	0.434177	0.732862	18.5234	18.2145	0.308888	0.195097	0.722056		14.9991	16.087	17.2589	14.1958	17.7612	17.9625	16.6713	19.5691	14.8771	14.0737	19.5354	17.1151	14.2122	16.5677	18.6378	19.2535	19.0475	19.5098	18.6508	20.5713	13.3747	18.4718	20.1824	18.3577	16.8412	18.7069	17.6996	20.1519	19.2863	16.6989	17.1168	13.7917	16.8986	16.8402	18.0751	17.5168
PERM_HUMAN	MPO	Myeloperoxidase	19.9515	19.8117	0.139856	0.471139	0.761786	19.8107	19.4191	0.391649	0.155397	0.645173		17.358	18.683	19.4134	16.8526	19.4357	22.4224	17.2276	23.2326	19.0967	17.2486	19.6747	17.6665	18.4989	19.7444	21.5189	21.1522	22.3806	20.49	19.1477	21.7197	16.9813	21.6978	23.3682	21.1637	18.6564	21.5329	19.8212	22.3305	20.9752	17.3086	20.0477	17.3538	18.1408	18.728	20.5128	19.5821
MOES_HUMAN	MSN	Moesin	18.406	18.3605	0.0455241	0.735011	0.91861	18.2416	18.1332	0.108452	0.521175	0.847112		16.8353	17.8243	18.6828	19.4574	18.1418	17.0986	16.6414	19.9791	17.2343	19.2769	19.3555	17.2904	16.2904	18.6018	17.9187	18.6498	19.0038	19.9178	19.0104	19.4312	17.1626	18.1926	19.9109	18.8377	17.8909	19.2096	17.3971	19.8078	18.1876	18.0148	17.8805	17.3892	17.5865	18.1902	18.8572	18.3749
MUC16_HUMAN	MUC16	Mucin-16	14.7424	15.4666	-0.724139	0.0048414	0.0712554	14.5082	14.5841	-0.0759298	0.82589	0.961275		10.391	9.19299	13.1666	13.5322	16.1604	15.999	16.3131	17.2915	16.7973	17.8655	18.3564	16.838	16.5344	16.3153	18.1447	17.3918	17.1201	13.9234	15.3223	16.9119	15.0956	15.6979	16.771	15.8979	14.7058	14.8223	17.7311	19.8995	18.1775	16.2735	17.058	14.1472	12.8197	14.1932	19.6256	16.5324
MUC5A_HUMAN	MUC5AC	Mucin-5AC (Fragments)	18.8638	19.1827	-0.31887	0.166261	0.472443	18.5396	18.6282	-0.0886247	0.747919	0.936071		16.3973	16.9854	17.7475	16.5374	18.7464	21.3811	17.8416	18.6158	19.682	20.9081	22.3916	17.6617	19.0995	18.7476	19.6739	19.8606	20.7006	19.1132	19.2239	20.5104	19.9909	20.3599	22.6317	22.3647	16.9452	18.3538	22.4495	21.8555	19.7005	17.4821	19.5025	18.4809	17.9104	18.6294	22.954	18.0983
MUC5B_HUMAN	MUC5B	Mucin-5B	21.1416	21.6096	-0.468023	0.0381446	0.242833	20.8522	21.281	-0.428749	0.127019	0.616483		17.9514	19.1712	20.5947	21.035	22.9721	22.5198	20.6882	22.7426	21.8055	25.4584	24.8128	20.1737	21.5664	22.9052	23.2644	23.3787	23.4232	21.3794	23.3285	23.2851	23.8694	21.9376	22.8742	22.7382	20.1799	19.6128	24.3469	23.1041	22.1168	20.5995	23.8612	20.1968	20.8851	22.2957	24.0812	22.1869
MUC6_HUMAN	MUC6	Mucin-6	14.7463	15.1695	-0.423168	0.0861144	0.340894	14.996	14.9772	0.0188181	0.948109	0.994263		12.5041	14.8494	14.217	11.9635	14.7307	16.4288	12.3874	15.2664	15.5802	16.7112	16.8531	15.5683	13.5279	14.0256	17.8172	15.506	16.9333	16.0108	15.3909	17.4016	18.387	15.8971	16.679	16.1974	15.5243	13.002	14.5557	15.8993	15.4408	14.9134	14.7074	16.6903	14.4186	20.7568	17.5596	14.1098
MVP_HUMAN	MVP	Major vault protein	14.7482	14.5209	0.22722	0.190739	0.498816	14.6136	14.8155	-0.201881	0.335774	0.783472		14.2812	15.2385	17.0486	16.348	15.8232	13.5894	15.1572	12.8252	12.857	12.9603	12.9691	15.0038	14.8466	13.7724	13.3808	16.5318	14.8997	15.285	15.0023	14.9679	15.3878	14.4523	18.4561	15.619	15.4834	14.0878	14.8837	13.9954	13.2682	13.6118	14.1036	14.154	14.8232	17.9684	13.2236	15.1019
MYH14_HUMAN	MYH14	Myosin-14	16.2396	16.1612	0.078363	0.659591	0.866503	15.6983	15.5244	0.17381	0.427807	0.829923		17.4383	16.3883	17.657	18.053	19.1123	12.6665	17.0097	16.0376	17.2521	17.3716	16.7885	16.1734	16.6141	16.4562	13.6507	16.2213	14.6971	15.077	16.8132	15.3854	13.1119	15.6949	13.5205	17.0317	17.9124	15.4696	13.1306	15.8601	14.9645	17.1223	16.0798	15.3796	18.0375	15.817	16.0032	17.1767
MYH9_HUMAN	MYH9	Myosin-9	19.4902	19.5839	-0.0936552	0.476378	0.765346	18.5289	18.4101	0.118786	0.428914	0.829923		17.952	18.2719	19.1438	19.0205	21.315	20.4203	19.8794	19.7603	20.0897	20.6558	20.6013	20.4463	19.1975	20.0981	19.5687	19.5593	19.614	18.8354	19.8401	19.0591	18.066	19.8659	20.4693	19.6252	20.6166	19.6333	18.4633	19.4088	18.1873	19.4589	17.9787	17.1958	20.2139	18.1689	18.9909	20.5276
MYL6_HUMAN	MYL6	Myosin light polypeptide 6	18.1169	17.8734	0.243539	0.0739182	0.323433	17.9585	17.9884	-0.0299437	0.873164	0.975841		18.8205	18.3752	20.7989	19.9448	17.9468	15.586	17.3842	18.6003	18.31	18.1422	17.1235	17.1723	17.9497	17.475	18.3608	19.6334	18.6707	18.6455	17.499	18.2108	16.2119	19.2658	17.3477	19.7167	17.9133	18.7281	15.4419	18.8929	17.2794	18.6395	18.5515	16.8249	18.7461	16.7172	18.0628	17.928
NAGK_HUMAN	NAGK	N-acetyl-D-glucosamine kinase	14.2221	13.7017	0.52043	0.0625226	0.298484	14.1905	14.4513	-0.260764	0.249133	0.753846		15.7787	16.5725	16.7653	16.5603	15.1863	9.15954	10.9634	12.3448	15.2878	13.0761	12.7141	10.3771	10.6959	15.8813	11.2911	16.2441	14.0202	13.6319	14.7443	13.7335	10.3313	11.4083	14.8115	15.0939	13.2288	14.7712	11.2882	15.302	14.5965	17.0089	12.0943	10.2273	13.5929	16.607	12.8039	13.818
NAMPT_HUMAN	NAMPT	Nicotinamide phosphoribosyltransferase	15.4466	15.422	0.024561	0.894268	0.959101	15.1949	15.2973	-0.102433	0.685433	0.917675		15.6432	17.8714	18.9226	17.5046	15.3173	15.4228	13.5506	16.3455	14.315	14.2943	15.1224	13.244	14.9025	17.9439	12.7263	18.0309	16.0966	16.0082	15.1875	14.7804	12.6295	15.7944	17.0835	18.4756	14.5623	15.603	12.4986	16.3536	15.3311	17.9551	14.8455	15.5096	15.4953	14.5805	14.8264	13.4543
PNCB_HUMAN	NAPRT	Nicotinate phosphoribosyltransferase	11.9486	11.6866	0.261995	0.602676	0.843746	13.0077	13.2131	-0.205405	0.690218	0.917675		15.9293	15.5886	15.3756	14.2922	13.1813	2.40766	14.1624	8.72235	14.443	14.2129	11.4571	11.2749	15.1689	11.7809	9.98685	9.0073	11.1438	13.5168	15.6648	13.3751	11.6721	13.8395	12.2696	6.22102	9.42634	13.3737	10.8636	12.7783	13.4648	15.3266	13.8662	10.9887	11.8302	14.3833	11.165	13.8046
FBX50_HUMAN	NCCRP1	F-box only protein 50	15.5748	15.2044	0.370362	0.128512	0.416756	16.1228	16.1143	0.00854887	0.967815	0.997559		16.1694	17.7128	14.735	16.0909	14.0965	15.7284	14.373	14.6254	14.3897	16.2245	14.3763	17.1603	16.9042	16.0169	16.2833	17.2293	15.9366	14.1712	12.8653	16.2502	14.1923	14.9455	15.1799	14.6541	14.3479	16.0812	12.7761	14.2645	15.3755	17.6753	15.6062	11.9397	14.7274	12.9137	12.7821	16.2325
NUCL_HUMAN	NCL	Nucleolin	15.4725	15.0989	0.373655	0.116511	0.407787	14.3338	14.824	-0.490214	0.16866	0.658577		15.4773	14.6807	16.3066	13.7945	15.6572	15.3801	14.3768	13.1868	15.3359	13.0713	10.5945	16.2084	13.5582	12.7356	11.2361	15.4041	16.4586	12.2348	13.0753	13.376	17.2181	15.3123	15.1406	14.6964	11.8945	15.4431	19.5221	13.9555	14.4214	15.9133	13.5794	15.0925	15.9045	13.6233	16.3531	14.3437
NDRG1_HUMAN	NDRG1	Protein NDRG1	14.6622	14.4398	0.22237	0.436932	0.732862	14.2538	14.3249	-0.0711282	0.816373	0.952667		16.2871	17.4722	18.291	18.4643	16.5611	11.4087	14.7335	15.2596	17.2809	15.0707	14.72	14.9164	13.2821	14.2494	11.1092	15.7625	17.1973	12.7237	12.3361	11.8555	14.5993	15.6927	14.1867	15.1014	13.4072	12.7145	12.332	10.1702	12.4965	16.7091	17.3093	10.3834	15.9581	14.6194	12.6527	16.3881
NDKA_HUMAN	NME1	Nucleoside diphosphate kinase A	17.4578	16.9645	0.493271	0.00190766	0.0412484	18.3889	18.2217	0.167213	0.296987	0.772923		17.0941	17.7906	16.827	16.9467	14.6979	15.4956	16.5491	18.6597	18.0557	17.9948	15.6981	16.4109	17.7604	16.7519	17.0579	16.8139	18.7444	14.9576	18.4286	17.4994	15.0944	18.4699	15.6908	15.5834	17.0979	17.9576	14.4723	15.4997	15.3382	17.1752	17.0571	20.5752	17.1218	16.8125	16.7821	19.1448
NPC2_HUMAN	NPC2	Epididymal secretory protein E1	19.2087	19.2882	-0.079513	0.60136	0.843746	18.3552	17.9425	0.412686	0.0600497	0.492634		15.9087	16.5689	16.7276	17.3327	20.5289	20.0063	19.7871	19.7798	20.5561	19.2298	20.489	20.3102	17.7666	19.5946	19.4997	17.6677	19.0585	20.6008	19.9326	21.614	20.2132	19.8215	20.4474	18.9346	19.8068	18.7661	19.735	19.4212	18.0926	18.8454	19.24	17.8788	18.9552	23.0108	19.21	19.4508
PSA_HUMAN	NPEPPS	Puromycin-sensitive aminopeptidase	16.8307	16.482	0.348681	0.0119279	0.112239	16.9835	16.9913	-0.00783194	0.961062	0.997559		17.4438	17.7879	18.49	17.8594	15.3741	16.4169	17.1293	15.2929	16.8117	16.5509	15.4689	16.3674	15.9842	15.3964	16.9819	17.3682	16.5295	16.0293	17.8644	16.8484	14.8002	16.5384	18.7215	18.1614	16.8302	16.5428	14.2665	16.3712	16.2279	18.1785	15.6775	14.2215	17.3447	15.5737	15.5809	16.1981
NPM_HUMAN	NPM1	Nucleophosmin	16.478	16.3892	0.0887536	0.554259	0.814663	16.3875	16.1455	0.242076	0.227463	0.737649		15.6351	16.2516	17.1634	14.5631	15.964	16.6177	14.1902	18.1589	16.008	13.5924	15.8253	13.2226	15.1022	16.1976	16.6598	17.1097	16.8774	17.5533	17.8888	16.3271	14.1175	17.6407	17.34	17.2322	16.3682	16.9658	16.6043	16.5367	16.4544	16.7434	14.9516	13.177	16.9201	17.5706	16.1721	16.7084
NSF1C_HUMAN	NSFL1C	NSFL1 cofactor p47	14.8294	14.6148	0.214597	0.457201	0.751957	13.942	13.8056	0.136365	0.701715	0.917675		15.2351	14.6939	15.0223	15.1839	15.9872	15.45	14.4409	14.9822	15.2203	16.0349	15.8325	14.3647	14.186	14.6704	12.8649	14.5413	16.2591	11.3609	15.8957	15.6088	15.2924	14.2837	14.1576	13.1038	15.4794	14.8274	15.6462	13.8009	11.7079	16.1515	14.9761	11.7672	15.5838	15.7591	16.8157	14.0034
5NTC_HUMAN	NT5C2	Cytosolic purine 5'-nucleotidase	12.4109	11.9957	0.41517	0.324753	0.639627	12.5865	11.6138	0.972733	0.0378	0.444114		15.2274	14.458	14.5428	14.6866	12.462	12.5555	14.692	12.2862	12.1693	14.4778	11.5145	12.9513	13.9523	0	12.9137	12.8561	13.3589	14.6787	13.9916	11.7999	9.47938	14.8395	10.0232	14.5105	13.9625	13.832	9.34025	9.67899	8.23852	14.7902	10.6117	0	12.0323	14.8562	11.3836	13.441
NUDT5_HUMAN	NUDT5	ADP-sugar pyrophosphatase	15.8826	15.8592	0.0233301	0.916403	0.972302	16.2467	16.2834	-0.0367819	0.907235	0.978858		15.581	16.8248	14.5527	16.9741	15.864	15.3396	16.0485	15.3337	19.61	19.0495	17.5888	15.1665	17.0593	17.8891	15.7637	14.5289	16.8221	14.2273	14.6955	16.9932	16.9967	15.1772	13.6248	16.6033	16.4149	16.9138	15.9304	11.3049	14.7945	15.1683	17.7157	13.5821	16.4275	17.3008	17.8064	15.9913
OLFM4_HUMAN	OLFM4	Olfactomedin-4	16.3624	16.1582	0.204204	0.412501	0.721876	16.5375	15.8926	0.644902	0.0382817	0.444114		16.6901	17.4444	15.2347	15.0524	9.99479	14.6689	16.8357	15.1444	16.45	16.0415	18.7391	13.284	16.2352	16.2064	16.1695	15.6736	17.3299	18.0777	17.8322	15.8533	14.4026	17.9896	14.6807	15.5607	17.1111	18.3181	14.792	16.5825	15.4847	16.6061	16.2426	15.4184	14.8064	16.7461	19.458	18.5282
A1AG1_HUMAN	ORM1	Alpha-1-acid glycoprotein 1	20.5276	20.4877	0.0398595	0.834041	0.94398	21.1783	20.6764	0.501935	0.0321789	0.444114		20.4359	21.3207	19.4991	16.0469	19.4669	19.4477	19.951	20.9536	20.01	19.3766	20.8679	20.0482	21.2893	21.3578	20.6931	21.4605	20.4666	21.5984	19.636	21.7541	22.7619	20.6737	19.2879	17.8303	20.1449	22.8378	21.2095	21.6324	21.5092	20.1501	19.6026	23.0342	22.0701	20.3805	21.5891	21.3487
A1AG2_HUMAN	ORM2	Alpha-1-acid glycoprotein 2	19.0933	19.1356	-0.0422447	0.827207	0.94398	19.6948	19.1908	0.503977	0.0378495	0.444114		19.3224	20.1361	17.9778	14.3662	18.1332	17.7434	19.1281	19.5334	18.538	17.8703	19.3913	18.9743	20.2065	20.2304	19.6347	19.7785	18.8579	20.1149	18.1007	20.2252	21.267	19.0891	17.8891	15.6478	18.6903	21.6994	19.5011	20.0779	20.1775	18.744	18.2603	21.3218	20.5753	18.7637	20.1261	20.0994
PDIA1_HUMAN	P4HB	Protein disulfide-isomerase	17.8914	17.6664	0.225016	0.116373	0.407787	17.9744	18.0747	-0.100343	0.593546	0.892504		18.9241	18.5474	20.1421	19.2079	18.1076	16.4539	15.5702	17.9521	16.3557	18.8364	17.6679	17.7361	16.7078	17.6037	17.2423	18.9553	18.58	20.8011	18.5767	17.4227	15.2028	17.5485	16.8813	19.5554	16.4617	18.1147	15.5504	17.9611	15.6424	19.9442	18.3222	15.537	17.8307	16.5525	16.1036	17.9858
PA2G4_HUMAN	PA2G4	Proliferation-associated protein 2G4	13.461	13.4067	0.0542673	0.830047	0.94398	13.8148	13.8646	-0.0498048	0.845153	0.970235		15.0972	15.5335	15.4548	15.4297	14.4214	12.5401	13.1039	13.761	13.8953	13.5895	14.7095	8.83949	13.9652	15.7438	13.8123	14.9896	13.1839	15.9634	13.0721	13.7751	15.1013	13.4021	18.0744	15.3168	15.206	14.0423	12.919	13.0398	10.545	14.5252	12.9146	11.7634	11.9374	13.6104	12.934	12.5096
PADI1_HUMAN	PADI1	Protein-arginine deiminase type-1	14.9177	14.4231	0.494609	0.00464013	0.0710229	15.6982	15.4012	0.297017	0.184646	0.697282		14.8059	14.7794	10.5362	13.9176	11.2116	12.899	14.5705	17.3331	14.5423	14.2816	14.6172	15.2457	15.2908	15.1805	11.5417	15.1354	15.5734	14.22	12.5465	14.6142	13.2465	16.3357	11.7095	11.8232	15.2436	15.4973	14.261	14.1123	13.9704	15.1161	13.8569	13.6677	14.0356	16.2246	15.3731	14.1978
PADI4_HUMAN	PADI4	Protein-arginine deiminase type-4	14.7407	14.7617	-0.0209935	0.918805	0.972716	14.7681	14.9113	-0.1432	0.547547	0.865052		13.2595	11.5752	13.5787	12.6722	14.9204	13.9482	12.1966	15.6747	13.7877	13.4267	15.5693	14.9457	14.1699	13.3308	16.427	16.6936	15.9762	17.0977	15.4426	15.4515	13.3499	16.2801	17.9416	15.5736	14.93	17.7103	13.7328	16.1669	15.5938	15.2073	14.838	12.051	13.4585	13.7998	16.7607	13.4441
PAEP_HUMAN	PAEP	Glycodelin	14.7037	14.6268	0.0768455	0.779919	0.921139	14.735	15.3126	-0.577635	0.0524502	0.491645		13.4547	14.1081	13.7104	12.3574	15.5935	15.1801	14.64	13.9014	13.1616	15.8852	13.201	15.7387	17.0802	14.7127	22.6551	14.0451	14.9756	16.8015	14.504	14.8172	16.0503	14.4062	15.4162	13.8673	14.237	12.0348	16.5023	19.8947	15.5611	19.9752	14.7337	11.5581	12.7127	16.0532	20.8923	13.1183
LIS1_HUMAN	PAFAH1B1	Platelet-activating factor acetylhydrolase IB subunit alpha	11.7307	12.0267	-0.295926	0.548223	0.814663	11.1942	12.0457	-0.851519	0.121719	0.616483		12.455	12.9187	16.6093	15.4473	11.0034	0	11.6335	16.1917	12.7578	13.7261	11.6276	14.9704	11.61	12.9957	11.5865	10.9978	13.9432	12.5155	9.15391	10.7659	14.3642	12.5345	14.2363	12.6297	10.0528	14.0273	0	4.85359	6.59253	11.684	13.204	11.6362	11.7755	11.8991	10.4704	15.2778
PARK7_HUMAN	PARK7	Protein DJ-1	17.276	16.9818	0.294177	0.0401204	0.242833	18.0086	17.8199	0.188626	0.250843	0.753846		18.0374	18.0523	19.7639	19.6496	18.9503	14.5852	15.6591	16.2907	17.4014	17.0299	17.5916	15.6247	18.3695	18.2608	18.4764	17.3671	18.8037	15.5581	17.2376	17.8788	18.4455	17.0623	15.6024	17.2698	17.4192	17.3217	16.8023	17.1374	17.5822	19.3661	17.1372	17.7286	15.8819	18.1364	16.5594	15.7117
PCBP1_HUMAN	PCBP1	Poly(rC)-binding protein 1	17.2064	17.0082	0.198154	0.0743941	0.323433	16.6829	16.8293	-0.146399	0.398676	0.814378		17.5182	18.0311	16.9983	16.1751	17.3708	16.737	15.695	16.1001	17.9622	17.5514	16.4349	15.5875	17.4908	17.7425	17.0502	17.1477	17.8171	17.1727	17.7927	15.2266	17.0507	17.2015	15.4085	17.471	17.0127	17.5331	16.1287	16.402	15.0987	17.5244	16.968	14.8092	17.0693	15.6888	17.2101	16.4761
PDC6I_HUMAN	PDCD6IP	Programmed cell death 6-interacting protein	15.6596	15.6702	-0.010645	0.949244	0.982766	15.3677	15.2179	0.149829	0.521806	0.847112		16.6709	16.7835	18.1736	17.7256	16.053	16.8269	14.978	17.7449	14.469	17.2581	16.0188	14.1135	12.2662	15.3852	15.3509	17.4881	15.3149	15.5409	15.2998	14.0614	15.1022	17.5579	15.9421	16.6412	15.704	15.5978	14.3162	16.5731	16.2814	14.6318	14.8564	14.858	15.5963	15.1601	15.9947	15.1999
PDIA3_HUMAN	PDIA3	Protein disulfide-isomerase A3	16.5599	16.295	0.264895	0.0693653	0.318526	16.5293	16.4083	0.120914	0.512571	0.845447		18.2862	17.7448	18.7576	18.2965	17.1533	14.7137	15.5539	16.0636	14.6848	16.5125	15.9433	15.825	15.1146	15.7413	15.9348	18.6011	16.5872	15.9579	15.834	16.8701	14.4671	15.9953	14.9677	17.3197	18.96	16.6018	15.1697	16.1724	14.8316	18.464	15.7779	14.5143	16.998	16.2798	15.9417	16.6765
PDIA4_HUMAN	PDIA4	Protein disulfide-isomerase A4	15.1558	15.0232	0.132549	0.399936	0.708528	15.2265	15.2972	-0.070699	0.748387	0.936071		15.8218	14.3798	15.5423	16.4953	13.8401	15.8601	13.5165	15.9756	14.7445	15.5287	14.1906	15.197	15.4102	14.7651	14.927	13.2728	16.5633	16.9475	16.0217	13.5848	14.4271	15.2435	14.1967	14.1514	15.8159	14.9701	14.4692	15.68	15.8184	15.3946	16.6919	16.1398	16.0443	13.0126	16.0597	16.3659
PDIA6_HUMAN	PDIA6	Protein disulfide-isomerase A6	12.1826	12.075	0.107614	0.8406	0.94398	14.3301	14.6224	-0.292371	0.487476	0.83576		16.575	16.8744	17.6726	17.0192	12.8334	4.26452	11.9824	10.5677	15.1509	14.7128	12.0718	12.5264	13.5462	12.8377	5.96635	14.5624	13.6993	0	9.24711	14.4298	15.0265	14.423	8.73952	11.4509	9.94055	12.8922	16.4425	12.1441	20.924	10.0148	15.3317	15.6479	14.6432	15.202	12.2843	12.4157
PDLI2_HUMAN	PDLIM2	PDZ and LIM domain protein 2	13.2733	12.7172	0.556069	0.0760688	0.323433	11.9139	11.268	0.645938	0.162246	0.645173		15.2602	14.8835	17.257	16.1425	14.7914	14.7992	11.563	11.8988	13.4628	14.5072	13.1676	12.4613	13.4442	11.0831	15.0373	15.055	13.8164	12.085	9.3413	14.5296	9.10465	11.4026	12.5952	10.7468	14.1436	0	0	13.3557	10.8704	15.6892	13.1293	11.6035	13.6509	13.5246	11.2475	8.44889
PDLI5_HUMAN	PDLIM5	PDZ and LIM domain protein 5	17.0878	17.0343	0.0534966	0.848552	0.94398	14.5205	14.8464	-0.325901	0.455168	0.829923		16.1875	16.4412	15.529	17.8324	17.029	16.8179	19.0552	10.2605	18.0457	18.454	17.3966	18.6705	17.0948	18.2609	18.2027	14.4458	15.1959	17.225	17.6465	15.1726	17.0278	17.4226	14.9236	16.4598	19.7322	16.9958	18.1671	13.9891	13.5375	18.5241	17.0626	15.5095	18.7851	17.8371	18.0928	18.4023
PEBP1_HUMAN	PEBP1	Phosphatidylethanolamine-binding protein 1	20.3903	19.87	0.520324	0.00156498	0.0408316	20.3649	20.1788	0.186126	0.440213	0.829923		18.8283	19.406	18.9326	20.295	17.7119	18.4036	20.6942	18.6099	22.2573	20.7358	20.072	20.5247	20.6954	21.1265	21.7874	19.6629	19.9291	21.4245	21.2313	20.4443	19.9326	20.4728	18.8349	18.3842	21.4072	20.2954	18.969	18.1477	18.14	19.0791	19.6572	18.7889	19.6866	20.0257	20.1806	18.8399
PROF1_HUMAN	PFN1	Profilin-1	18.8872	18.5505	0.336723	0.0382917	0.242833	19.5183	19.056	0.46229	0.0163482	0.394218		18.7645	19.1381	19.9925	18.174	17.9483	17.3797	15.723	19.3295	18.4046	18.5765	19.8078	17.3118	17.7049	19.4204	18.5995	21.0959	19.6681	17.1827	18.7413	21.2571	16.5525	18.3757	20.0943	16.0013	18.2803	21.2854	16.7025	20.7176	20.7854	19.3115	18.5385	17.2398	19.3278	16.9475	18.9555	16.9526
PGAM1_HUMAN	PGAM1	Phosphoglycerate mutase 1	16.2167	16.0401	0.176635	0.300023	0.630818	16.2096	16.3	-0.0903571	0.653641	0.917675		18.8384	18.52	18.9858	18.6317	16.1104	14.6624	11.6155	16.4822	14.9947	17.02	16.5011	14.3011	14.0302	15.0947	16.9072	15.8118	15.2225	16.0577	15.5219	17.6945	14.0769	17.1598	15.2152	16.3426	14.1808	17.6835	14.8465	14.7553	16.9578	16.5064	15.3444	15.836	17.497	15.5034	14.2572	14.7164
6PGD_HUMAN	PGD	6-phosphogluconate dehydrogenase, decarboxylating	18.5823	18.3793	0.202967	0.0948238	0.360456	19.1121	19.1088	0.0032482	0.983416	0.997934		19.4738	19.0738	19.87	19.1222	17.7712	16.9082	17.1166	16.7689	17.7503	19.22	18.8086	17.0878	17.0371	18.7704	18.3732	19.8132	18.4991	19.0266	18.8052	20.1631	16.9743	18.856	18.0896	18.8211	18.0511	19.3653	16.4803	19.784	18.5459	19.4436	18.1626	16.4596	17.826	17.8164	18.2078	18.4102
PGK1_HUMAN	PGK1	Phosphoglycerate kinase 1	17.3751	17.1716	0.20345	0.154838	0.451152	17.5157	17.5704	-0.0547308	0.765296	0.936071		19.2159	18.7991	18.1838	18.6783	16.9919	18.3307	14.9277	17.7315	15.1257	16.8398	19.4914	15.0636	16.165	17.0271	17.3994	17.3968	17.3384	18.0531	17.3896	18.4225	15.7434	17.2701	16.1378	17.9094	15.0675	17.8457	15.8519	18.2152	17.0553	17.999	16.627	14.2912	18.7823	16.9656	17.13	16.618
6PGL_HUMAN	PGLS	6-phosphogluconolactate	12.6796	12.1012	0.578409	0.0430329	0.251745	13.5858	13.5226	0.0631699	0.836661	0.965047		15.0708	14.6606	15.4126	14.0757	9.98166	7.19172	9.51328	13.0513	12.2677	10.1369	12.1175	3.56946	13.1051	14.0841	10.8082	14.9264	12.7227	11.3361	12.9695	13.209	12.402	12.8334	14.2869	14.3503	13.5741	14.3664	12.5354	13.5232	12.7167	14.7358	11.9877	9.35518	11.8654	13.0478	11.8151	12.3512
PGM1_HUMAN	PGM1	Phosphoglucomutase-1	11.3298	10.8428	0.487069	0.299289	0.630818	12.9813	12.1573	0.824018	0.0393623	0.444114		15.0116	15.0458	12.0297	12.5032	11.3373	12.5887	11.3311	10.0228	10.495	12.2494	12.9707	13.2735	11.6243	13.9617	12.6912	14.6672	12.2276	9.38828	14.0772	15.1104	9.76752	10.0194	0	12.1545	12.5378	15.445	11.0302	13.4488	13.1486	11.9986	7.99821	5.82932	12.1029	12.4765	10.2334	11.5129
PGM2_HUMAN	PGM2	Phosphoglucomutase-2	16.7707	16.4512	0.319438	0.0375256	0.242833	17.0783	17.0552	0.0231507	0.890812	0.977136		15.954	17.345	17.8801	17.0186	14.9588	13.5893	16.0475	16.8583	15.7633	16.5497	15.3833	15.3674	15.7207	17.5741	16.5166	16.6155	16.8406	17.2564	17.8244	16.3667	16.1503	16.9249	16.7325	16.7448	16.28	17.0164	15.3459	16.7142	15.4903	16.3857	16.51	15.4447	16.0955	16.9451	15.3812	17.2571
SERA_HUMAN	PHGDH	D-3-phosphoglycerate dehydrogenase	14.8108	14.8399	-0.0291193	0.888622	0.958776	13.6549	14.1501	-0.49519	0.0582437	0.491645		16.7523	16.7937	18.2522	18.5813	16.88	15.45	14.4763	14.2024	14.0606	15.4786	20.4531	13.9976	13.4855	15.5611	14.3303	16.9608	14.1354	14.8171	14.6855	12.7835	15.5982	12.9424	13.8976	16.3297	15.1565	13.8648	13.5329	14.1628	11.0195	19.0684	14.4166	12.1839	16.2364	14.0225	13.2116	16.1509
ELAF_HUMAN	PI3	Elafin	17.9062	18.1756	-0.26943	0.186825	0.494924	16.9109	17.2206	-0.30976	0.206241	0.733518		18.0434	18.8607	17.4515	18.2467	17.2851	21.1246	16.2918	17.7262	18.6648	22.0524	18.495	20.0658	19.3721	16.1671	20.5976	16.2102	18.1069	16.5016	15.0596	17.9315	16.1542	18.989	18.1791	18.3716	18.0298	19.5759	18.0216	16.68	15.6549	16.6506	19.7453	15.2428	19.8019	20.7691	17.4447	17.2022
PIGR_HUMAN	PIGR	Polymeric immunoglobulin receptor	21.7438	22.2497	-0.505872	0.00573427	0.0818508	21.6211	21.5953	0.0258052	0.902986	0.978217		19.2408	18.6584	19.1958	18.5218	22.7836	23.6127	23.5116	21.8987	22.2936	23.3917	24.0731	22.9895	22.2266	21.9965	23.7658	22.7357	23.4946	23.3679	22.7691	22.7659	22.3071	22.6599	24.2732	21.5254	22.2149	21.4986	24.3864	24.517	23.461	21.4567	24.2342	20.0645	21.921	21.6465	24.6166	22.9182
PIP_HUMAN	PIP	Prolactin-inducible protein	14.0598	14.0749	-0.015046	0.97299	0.992364	14.1341	14.3699	-0.235807	0.665033	0.917675		11.8985	13.8898	13.8747	19.2276	13.2498	15.1558	10.6778	10.2039	15.2241	15.6493	14.2029	11.2912	15.9133	14.789	12.5184	11.859	15.3653	10.0441	9.7313	19.0566	21.5227	14.1764	16.4004	16.9457	17.9704	11.2195	11.8957	12.8784	13.7179	13.4331	15.0872	15.9598	0	23.8302	7.48125	14.3714
KPYM_HUMAN	PKM	Pyruvate kinase PKM	19.0259	18.999	0.026885	0.87672	0.95491	19.1395	19.6431	-0.503629	0.034785	0.444114		20.163	20.1698	21.4885	22.3456	22.4689	16.6728	16.7084	16.9363	19.2114	19.4265	18.7234	16.1869	20.3542	19.9947	18.5103	19.256	19.8367	19.6629	23.0413	20.9565	18.7927	18.5595	17.9797	20.8872	18.3759	20.3725	16.876	19.2706	18.4274	21.318	19.7974	17.8174	19.0213	18.3402	19.7341	18.6191
PKP1_HUMAN	PKP1	Plakophilin-1	17.4612	17.6659	-0.204699	0.182605	0.494924	17.2849	17.2826	0.00224334	0.992155	0.997934		18.3084	18.4297	19.8488	19.4664	18.2917	16.8562	17.604	16.5036	19.1336	17.7019	16.6053	16.2993	16.8522	17.3198	16.5056	18.5194	16.7956	16.0405	17.8903	16.6317	17.96	17.7358	15.0044	18.2023	17.9431	16.1412	17.1189	16.4167	15.409	18.5014	17.3478	16.215	17.5913	16.6859	17.7941	18.0011
PKP3_HUMAN	PKP3	Plakophilin-3	15.208	15.1972	0.0107541	0.954403	0.982766	14.3849	14.6665	-0.281548	0.3009	0.774515		16.8457	16.8625	18.8463	17.9545	15.5423	16.3367	15.7717	15.714	17.1064	16.1799	17.4151	16.4183	13.1548	14.2338	14.9032	17.1127	13.7542	14.6925	16.4471	11.59	16.4613	16.3633	13.4162	15.7681	16.9459	12.9043	16.3518	14.3552	16.5005	16.186	16.1314	18.4579	13.6638	14.7222	14.6305	14.7951
PLBL1_HUMAN	PLBD1	Phospholipase B-like 1	16.6644	16.8424	-0.178	0.29333	0.630818	15.85	15.8916	-0.0415711	0.850263	0.970989		13.7222	15.0697	15.4372	16.3396	18.2701	17.148	18.8385	17.9309	17.143	17.3804	17.97	17.8649	15.3103	17.9038	17.3811	16.8179	16.6112	17.8712	18.2409	17.5904	14.8704	17.6455	17.7432	16.903	18.7811	16.1052	18.0034	16.7614	16.4729	16.2059	16.7368	14.3895	17.2604	16.6851	16.4092	17.7288
PLEC_HUMAN	PLEC	Plectin	17.9	17.8714	0.0285408	0.84306	0.94398	17.1421	16.8831	0.258967	0.236611	0.742876		17.0313	16.3414	18.4621	18.4029	20.8724	17.2272	19.3576	19.2886	15.7523	18.2976	19.379	18.0281	15.0461	18.5365	18.5094	18.3377	16.6488	19.3885	19.0484	19.9063	18.2206	15.9353	17.4208	17.0372	17.2781	18.3061	16.6698	17.6395	15.614	18.1603	15.9915	17.0903	17.1661	15.5562	16.356	18.6072
PLMN_HUMAN	PLG	Plasminogen	18.4849	18.4732	0.011661	0.955371	0.982766	17.4874	17.2864	0.20101	0.486731	0.83576		18.1633	18.9872	16.8179	15.3908	17.9711	17.132	20.2912	15.3124	22.4096	17.384	17.527	21.8645	20.1779	20.144	14.315	17.3259	15.6011	18.1945	17.5265	16.1549	18.5721	17.3194	18.7336	17.9523	17.2865	19.6263	19.6906	16.5742	17.7141	19.9499	18.656	20.6043	18.132	18.8153	17.2249	19.1518
PLIN3_HUMAN	PLIN3	Perilipin-3	16.3441	15.7282	0.615895	0.0289544	0.204616	14.5259	13.474	1.05195	0.0055053	0.368846		16.8609	18.1286	16.4696	16.7187	12.2999	8.79478	17.7424	11.1523	20.4728	17.5757	15.5096	15.0704	15.0852	17.1175	13.1439	15.8601	15.5634	14.2416	14.7299	12.9811	16.7928	11.7207	11.517	16.5148	15.5095	17.0027	18.3714	13.4805	14.1805	15.1044	18.1833	14.9816	19.6255	14.6294	15.6057	15.5957
PLST_HUMAN	PLS3	Plastin-3	18.468	18.3489	0.119132	0.304476	0.637843	18.8046	18.8955	-0.0909704	0.5476	0.865052		18.6528	18.7022	18.7036	17.9903	17.9033	17.2475	17.53	19.3991	18.147	18.6399	17.6108	16.9307	17.4759	19.4677	17.8651	19.6176	19.4005	16.567	19.2931	18.7429	17.8612	18.2327	18.0184	19.0607	18.8433	19.4347	17.3391	18.7467	16.7574	19.2373	18.0928	17.4042	18.2769	17.2918	18.3733	18.5436
PNPH_HUMAN	PNP	Purine nucleoside phosphorylase	15.2107	14.773	0.437665	0.0461083	0.264662	15.6475	15.8617	-0.214191	0.374387	0.804861		16.0187	16.6007	16.2756	15.3478	14.9856	12.698	11.8088	11.6528	14.7098	15.5078	12.7387	13.9453	15.1163	11.8273	14.9351	15.1152	15.3504	16.5483	16.7746	15.3801	13.5783	16.7968	15.6316	15.733	14.6615	15.1571	14.9782	16.5015	15.7483	13.7135	16.0901	14.6183	13.523	13.2194	16.4598	12.353
POF1B_HUMAN	POF1B	Protein POF1B	13.7799	14.0153	-0.235377	0.453447	0.747927	13.5615	13.9296	-0.368112	0.151301	0.645173		15.7059	14.7177	18.5088	15.5948	17.5209	12.9491	13.7041	14.7758	18.5802	14.7758	14.0243	14.0242	15.6065	13.481	14.3843	16.7128	13.7394	10.2807	13.0689	17.7651	15.9505	10.5408	14.0287	17.1339	13.7402	15.3788	11.5813	14.7294	13.1536	14.2922	15.3886	11.7909	15.986	11.9781	9.62707	13.8193
IPYR_HUMAN	PPA1	Inorganic pyrophosphatase	17.0103	16.8095	0.200767	0.230937	0.56104	16.0591	15.9745	0.0845881	0.704667	0.917675		17.7138	17.1957	16.6676	17.9888	14.9932	18.091	17.2391	17.0351	18.5409	17.9488	17.1369	16.7329	17.6344	18.2653	16.9203	17.0214	18.4988	14.3922	16.0985	15.3733	17.5207	19.4882	14.9053	16.4654	16.6728	16.9567	15.804	15.8236	13.1463	16.9317	16.7996	13.4069	17.7933	17.2211	17.2012	16.8105
PPIA_HUMAN	PPIA	Peptidyl-prolyl cis-trans isomerase A	18.3692	17.889	0.48015	0.00584649	0.0818508	18.425	18.1978	0.227218	0.328996	0.780403		20.8165	19.6792	20.9033	20.2579	17.8376	14.7413	15.5173	16.5766	20.9085	18.7361	17.3124	16.2376	17.2781	19.3588	17.6708	19.4983	17.3856	15.4776	17.2001	18.823	17.6097	18.8468	17.1119	19.3934	17.0664	18.957	16.7794	17.6496	18.5864	19.6613	18.2813	16.3108	18.8942	17.6996	17.6012	17.9681
PPIB_HUMAN	PPIB	Peptidyl-prolyl cis-trans isomerase B	15.8254	15.5056	0.319786	0.025943	0.192933	16.2392	16.2563	-0.0170526	0.920975	0.985097		17.6289	16.2308	17.4045	17.1759	15.9971	13.6377	14.0592	14.8505	16.9932	16.3693	15.6155	14.353	14.9858	16.5824	14.9458	15.5767	15.9081	16.5102	14.7573	17.2031	15.7034	16.6838	15.7623	17.1212	14.6687	16.3661	15.9786	15.8592	14.7101	16.9524	15.6679	15.8386	14.9405	16.5464	15.0579	15.266
PEPL_HUMAN	PPL	Periplakin	19.8007	19.8847	-0.0840555	0.667411	0.866503	17.6157	17.6793	-0.0635958	0.807529	0.952667		20.7366	19.3815	21.9418	21.5837	21.8874	18.9116	20.9419	16.3929	20.3754	21.2823	20.0075	20.4274	17.8997	20.7844	18.8403	19.9539	17.6907	21.16	21.0127	17.4912	19.5548	19.2177	19.1059	20.7567	21.9951	18.7388	18.2474	19.213	16.3701	21.259	18.8335	18.6276	21.6317	19.4187	19.7787	21.4477
IASPP_HUMAN	PPP1R13L	RelA-associated inhibitor	10.3778	10.375	0.00277839	0.994956	0.994956	9.87237	10.4843	-0.611932	0.297054	0.772923		11.0582	11.2286	14.2557	14.9381	12.2167	13.5026	11.6211	12.4149	6.42053	13.0441	11.233	14.3389	11.8782	13.2422	13.1708	0	10.321	9.11142	8.4145	2.68115	9.30963	14.4507	10.8793	12.4004	0	13.9422	13.5827	11.8408	11.5338	3.1318	12.4926	10.5756	8.21025	11.0785	10.9521	12.0477
2AAA_HUMAN	PPP2R1A	Serine/threonine-protein phosphatase 2A 65 kDa regulatory subunit A alpha isoform	15.0945	14.9184	0.176107	0.328728	0.639627	14.5247	14.6811	-0.156341	0.384773	0.809799		17.1227	16.2271	18.2524	16.6902	16.1495	13.5677	16.536	12.5831	15.7146	15.4569	14.9196	12.9461	11.4446	14.9604	13.2494	16.3249	13.9676	13.6667	16.4617	15.1671	11.7692	14.183	15.4577	16.8671	15.0122	13.6121	13.8596	15.9549	14.5233	16.2698	13.2871	12.8458	14.9142	15.1472	14.2713	15.7969
PRDX1_HUMAN	PRDX1	Peroxiredoxin-1	19.6978	19.341	0.356804	0.00220068	0.0435582	20.2803	20.1724	0.107814	0.409648	0.827951		19.9366	20.1203	20.6115	19.9636	18.5918	17.4089	18.6207	20.4529	19.4807	20.2581	18.7898	19.1859	19.6499	20.7362	20.0448	19.4594	20.345	18.3584	20.3242	19.337	19.2412	19.7626	17.7853	18.5	20.032	19.7632	18.9214	18.7818	17.3551	21.0059	18.4538	18.1785	19.0211	18.8708	19.2463	18.6882
PRDX2_HUMAN	PRDX2	Peroxiredoxin-2	19.6298	19.4048	0.22505	0.150274	0.451142	20.5141	20.3693	0.1448	0.385148	0.809799		21.9215	21.4184	19.6112	19.5182	18.3766	17.4029	18.5606	19.7332	19.3574	20.4621	18.3188	19.5189	21.8553	20.6608	19.2818	20.1324	20.9194	18.2099	21.0385	19.3888	20.4196	19.0343	18.2915	18.8711	19.0519	19.251	20.2664	18.6567	17.3815	21.8943	18.643	19.9331	18.689	17.9202	19.9463	18.4939
PRDX4_HUMAN	PRDX4	Peroxiredoxin-4	15.2195	14.9832	0.236386	0.0772334	0.325326	15.6153	15.4385	0.176851	0.378031	0.806653		14.8542	15.3936	15.8415	15.8857	15.584	13.8361	14.8395	14.6005	17.0916	16.0174	15.8838	14.5075	15.3218	16.8881	14.1046	14.6521	16.1074	12.7213	16.2024	13.9974	15.5981	12.6191	11.4999	15.6041	14.4204	14.8426	15.802	13.9765	14.4858	15.0422	14.1215	12.8832	15.0568	14.7393	15.7734	14.5985
PRDX5_HUMAN	PRDX5	Peroxiredoxin-5, mitochondrial	16.3563	16.1184	0.237961	0.249898	0.578393	15.9446	15.8342	0.110438	0.617281	0.901575		18.7872	18.1026	18.6334	17.8571	15.3728	16.5756	14.4458	15.2489	17.2365	14.5544	15.5758	15.9686	16.0693	16.8698	16.8627	17.8423	16.5135	18.3152	16.7652	14.6774	17.5604	16.7507	15.1681	17.0606	15.8179	17.1122	13.6096	16.8437	16.9744	18.104	16.3436	16.6896	16.125	14.6156	16.081	14.2065
PRDX6_HUMAN	PRDX6	Peroxiredoxin-6	18.5749	18.1486	0.426293	0.00751966	0.0947525	18.2929	18.6642	-0.371253	0.065261	0.506214		20.6094	19.8459	18.5389	19.1316	18.2026	16.7101	18.1727	16.1744	18.6411	18.2912	17.506	19.0465	20.3141	19.5283	18.0655	18.0877	18.0848	19.0766	19.726	18.2804	17.7575	17.1271	17.5551	18.3252	19.8736	18.6317	18.1886	17.4331	16.3178	18.1899	18.1938	17.7656	20.0612	18.3713	18.1301	19.8554
GLU2B_HUMAN	PRKCSH	Glucosidase 2 subunit beta	13.9907	13.9267	0.0639653	0.82618	0.94398	13.3259	13.6993	-0.373439	0.224162	0.737649		13.7428	14.4911	16.4533	15.7377	15.0474	7.22664	13.5286	16.3739	14.2706	14.2822	13.4297	13.2283	11.8646	17.4988	10.7798	15.6039	14.9722	16.6292	13.1601	14.2398	9.86949	16.0023	16.6305	15.0829	14.6622	13.7934	15.2885	13.911	12.6544	15.746	13.2557	12.0474	16.3624	13.9359	12.7093	15.0199
PRS27_HUMAN	PRSS27	Serine protease 27	18.2346	17.7182	0.516389	0.000452029	0.0235877	18.0078	17.6034	0.404399	0.055901	0.491645		16.7983	17.8357	16.9478	17.6755	15.6132	17.0615	18.4475	18.7135	18.7941	18.5121	18.1042	17.886	18.2385	17.6454	19.3348	16.5268	18.5609	18.8722	19.0296	18.1592	17.3756	18.7152	16.4183	17.7425	19.0759	18.2625	14.8364	17.1281	15.0983	16.1256	18.6648	16.0095	16.9993	18.65	19.0402	16.632
SAP_HUMAN	PSAP	Prosaposin	17.6484	17.6137	0.0346569	0.805036	0.939453	17.0383	17.1741	-0.135821	0.462084	0.83576		16.5498	15.7385	15.8492	16.8715	17.989	16.742	18.021	19.6988	16.6238	17.3837	17.1811	16.5225	17.8606	17.2598	17.1471	16.2339	18.4024	17.1848	17.3835	17.3554	17.1236	18.0442	17.138	16.4202	17.9261	16.6801	15.0388	17.7049	18.1553	16.03	15.6486	15.703	17.427	18.0341	17.6229	16.8972
PSCA_HUMAN	PSCA	Prostate stem cell antigen	14.7195	14.6698	0.0497024	0.83048	0.94398	14.647	14.6373	0.00978876	0.973448	0.997559		15.4278	12.8903	13.4406	16.1238	13.1451	14.6114	10.9156	14.6835	15.6725	15.3082	13.1666	14.2281	13.0856	12.4629	13.6917	12.3837	13.5835	15.784	14.5959	15.7682	15.6807	14.8073	14.203	13.1063	13.577	15.4197	15.9103	14.5387	14.3955	13.6614	13.1234	14.1458	13.49	15.2266	14.3094	14.0896
PSA1_HUMAN	PSMA1	Proteasome subunit alpha type-1	13.1694	13.2388	-0.0694812	0.793581	0.933434	14.2506	13.9809	0.269688	0.509879	0.845447		12.5731	14.5686	12.9637	13.0141	13.3793	9.80056	11.9042	12.4508	11.9713	12.2539	14.4093	7.69451	14.6038	13.0529	13.9362	14.4748	13.633	16.1723	14.9887	13.3435	13.3209	12.0489	13.0659	10.3988	14.5321	13.3704	13.7718	13.107	11.1094	13.8922	14.0034	11.8664	10.8922	14.6456	13.1231	13.983
PSA2_HUMAN	PSMA2	Proteasome subunit alpha type-2	15.327	14.8814	0.445536	0.0100945	0.103469	16.1198	15.8101	0.309658	0.160996	0.645173		14.8199	15.3189	15.679	15.0966	12.6536	13.6975	14.5103	15.2196	15.994	14.9572	15.3502	12.9073	15.7363	15.2484	16.5095	15.7028	17.696	16.008	16.2838	15.6424	15.1564	16.0508	13.4744	13.7981	16.3543	15.12	11.8984	14.0589	12.8158	14.2201	14.7131	14.8675	13.9596	15.9678	16.2453	14.2869
PSA3_HUMAN	PSMA3	Proteasome subunit alpha type-3	15.8396	15.4458	0.393774	0.00605336	0.0827292	16.6272	16.5891	0.0381014	0.850884	0.970989		15.8077	16.4388	16.259	15.3679	16.135	13.3954	13.3706	16.3298	16.5422	15.4141	15.2675	15.7846	17.3454	14.9145	16.2623	14.7377	17.6267	14.7705	17.0714	15.8237	16.7245	13.8318	14.9751	16.3482	14.5534	16.1857	14.3215	14.2138	15.9274	15.2021	15.3626	16.8386	14.6136	16.1389	14.8078	15.8319
PSA4_HUMAN	PSMA4	Proteasome subunit alpha type-4	15.1246	14.9123	0.212268	0.128217	0.416756	15.8234	15.7612	0.0622927	0.793643	0.949065		15.0119	15.2189	14.7211	14.6861	14.93	14.0333	14.6471	11.9944	15.9404	15.711	15.7742	14.9715	15.6489	15.3522	14.8712	15.1138	16.5235	15.2205	15.7465	14.0845	14.8783	16.5215	13.2277	12.7653	15.8819	15.1551	15.4028	15.4577	13.6218	14.8792	11.7378	13.2575	14.266	14.2708	15.1994	14.7386
PSA5_HUMAN	PSMA5	Proteasome subunit alpha type-5	16.2117	16.0074	0.204375	0.186537	0.494924	17.1903	17.1038	0.0865678	0.677956	0.917675		15.8966	17.0993	16.1019	15.5362	16.0686	14.809	14.2693	13.78	17.4705	16.9413	15.6123	18.1432	17.7117	17.6597	16.2467	16.2676	17.7321	16.3153	16.9103	15.0862	16.5566	16.0573	14.2031	16.1658	15.3264	15.4386	15.4778	15.4593	15.3655	15.4492	16.6665	14.1267	15.1785	16.4962	15.8656	15.2252
PSA6_HUMAN	PSMA6	Proteasome subunit alpha type-6	15.6012	15.5043	0.0969378	0.546321	0.814515	16.5325	16.499	0.0335014	0.884243	0.977136		15.4088	16.6424	16.271	15.9116	14.3583	13.2628	14.5023	14.8887	15.3462	14.6443	16.6953	13.1715	17.0686	14.9852	15.1506	16.7065	16.9534	15.5911	16.8234	16.92	17.5215	16.7781	17.0924	16.4925	14.8934	15.5015	12.946	13.815	14.7447	15.3066	16.2357	14.5286	14.6359	15.8701	14.6453	14.4654
PSA7_HUMAN	PSMA7	Proteasome subunit alpha type-7	16.4574	16.1888	0.268651	0.0822155	0.330029	16.9975	17.1735	-0.175965	0.474478	0.83576		16.3665	16.7116	15.8309	16.1565	14.707	14.5058	14.1238	15.9691	17.0171	15.7843	17.6746	15.2412	17.2764	17.3985	16.5313	16.8276	18.1061	16.6565	16.9194	15.9219	16.6559	15.8725	15.3774	17.0166	16.7541	16.1956	14.8372	15.3234	14.6261	17.1616	15.9338	15.8023	15.0408	16.5837	15.8391	17.7288
PSB1_HUMAN	PSMB1	Proteasome subunit beta type-1	13.8326	13.6598	0.172828	0.624111	0.847755	15.2159	15.2986	-0.0827256	0.771503	0.939918		16.1179	16.1984	14.6843	13.8697	12.0891	12.8302	11.0184	12.0646	16.519	15.0072	14.6654	12.3063	14.9059	13.182	13.9034	15.2574	16.6604	0	12.1613	14.9656	15.1566	15.0909	12.9992	14.7106	14.3801	11.639	13.4291	11.048	12.165	14.4715	13.7092	13.6171	15.3194	17.4996	13.6046	16.1732
PSB5_HUMAN	PSMB5	Proteasome subunit beta type-5	14.0908	14.3798	-0.289013	0.491494	0.771667	14.9205	14.9804	-0.0598834	0.890296	0.977136		16.2747	16.1145	14.3034	14.1261	15.5058	15.8484	12.9908	15.6553	14.6743	13.6182	17.4354	14.2297	15.651	15.0606	15.4486	13.8511	16.8423	9.72871	16.1823	17.5336	15.6114	14.3397	11.2392	14.0661	14.7219	8.40764	13.3939	15.1469	11.8005	14.5779	14.268	12.8487	13.6756	12.4949	14.154	14.2064
PSB6_HUMAN	PSMB6	Proteasome subunit beta type-6	16.6056	16.192	0.41361	0.0075934	0.0947525	17.5525	17.3637	0.188743	0.340846	0.792087		17.0129	16.9469	16.5845	16.016	14.2831	14.432	15.022	15.7142	17.1524	16.3692	16.6893	15.1985	17.5516	16.6606	17.2205	16.8397	18.6072	15.9985	16.5202	16.3569	16.2825	17.3043	14.9387	15.484	16.8117	15.7348	13.4683	15.168	16.5143	16.9293	15.8927	13.35	16.3528	16.316	16.6988	16.4187
PRS7_HUMAN	PSMC2	26S protease regulatory subunit 7	11.2667	11.6384	-0.371759	0.361195	0.672153	11.4431	11.5566	-0.113444	0.804815	0.952667		13.4133	13.7751	16.2037	15.4347	10.8475	11.4264	0	10.8578	12.5826	11.2948	13.6006	11.4156	13.6697	13.5031	12.5089	14.6875	12.6107	14.8707	7.21357	12.6159	13.9075	8.92272	14.4772	13.866	11.6259	11.2335	7.8584	10.3337	11.6918	15.5901	13.2158	11.7891	11.9259	10.1418	11.1702	11.3919
PSMD2_HUMAN	PSMD2	26S proteasome non-ATPase regulatory subunit 2	13.4877	13.7104	-0.222719	0.429173	0.732862	11.5945	12.5788	-0.984248	0.0332482	0.444114		12.0432	14.1207	14.6752	14.7385	11.3188	13.6604	14.7591	12.3157	14.3267	11.8245	13.4245	12.7539	14.078	12.7203	15.3261	13.1784	9.55092	11.6094	12.968	14.6896	13.396	15.5927	13.3404	13.328	16.0891	13.5461	14.2731	10.8174	12.1387	15.4227	14.8092	10.9544	14.5956	16.539	14.7988	13.6414
PSME1_HUMAN	PSME1	Proteasome activator complex subunit 1	16.9471	16.6076	0.339479	0.132108	0.423633	16.4975	16.4087	0.088787	0.762281	0.936071		16.6973	17.893	15.8411	17.2446	15.7448	15.487	18.9193	17.5098	18.525	18.7152	13.2245	17.423	17.7762	14.9532	11.0928	14.3252	18.3578	12.46	15.182	14.4897	15.0279	16.8257	16.2371	17.3455	16.6441	17.7837	17.5262	15.0601	17.1493	14.7209	18.1718	15.3184	18.5392	17.858	17.1778	16.7301
SERB_HUMAN	PSPH	Phosphoserine phosphatase	14.5908	14.1223	0.468514	0.0171613	0.147024	14.808	14.8352	-0.0272112	0.92229	0.985097		11.103	14.3196	12.0632	14.9419	12.0935	13.0747	15.189	14.4042	15.8045	15.3626	12.7326	14.5759	15.4592	14.2258	14.8898	12.1788	15.0043	13.4148	13.7105	14.1122	15.8054	14.2981	12.0475	13.7074	14.9744	13.7787	12.7229	12.4852	9.27036	12.8493	14.0071	12.2095	14.4351	13.4283	15.9046	12.3164
PYGB_HUMAN	PYGB	Glycogen phosphorylase, brain form	13.4693	13.2009	0.268348	0.13793	0.434996	13.5494	14.0024	-0.453001	0.0244251	0.444114		15.5305	15.133	16.3094	16.0156	15.1646	13.0062	13.1791	14.7849	13.1342	11.43	11.9687	9.05436	11.1619	11.9029	12.7469	14.2581	13.5638	14.5056	14.2073	14.8552	12.5861	16.2237	12.0868	13.5294	11.124	14.5338	12.3357	14.9954	15.0081	13.9697	11.6173	13.8267	12.8721	10.5529	13.6967	12.4492
PYGL_HUMAN	PYGL	Glycogen phosphorylase, liver form	15.4531	15.0919	0.361212	0.0492062	0.280187	15.6839	15.8689	-0.185031	0.389109	0.810017		16.7313	16.9721	18.216	18.3527	17.9171	13.8475	15.056	15.4979	14.4143	14.432	14.5864	14.9177	12.9865	13.5532	14.8709	16.1379	16.1183	16.4943	15.1688	17.247	14.7761	16.1664	13.8646	16.3553	14.6708	16.4557	12.9866	17.2319	16.1725	16.1395	14.2929	15.6125	14.8069	12.3046	14.3426	14.5928
PZP_HUMAN	PZP	Pregnancy zone protein	12.5594	12.8423	-0.282872	0.153248	0.451142	13.2315	13.3325	-0.100988	0.695108	0.917675		12.8816	15.1006	14.5782	13.6566	13.1667	9.62585	13.641	12.5683	10.5873	9.50661	14.8431	10.7461	13.3478	13.5661	12.9737	13.2685	16.7988	13.569	12.4902	12.1981	12.3948	11.0386	12.099	11.299	14.107	15.504	13.1044	14.1149	15.0706	13.5699	11.4504	16.768	11.236	10.6452	12.2916	13.3825
QSOX1_HUMAN	QSOX1	Sulfhydryl oxidase 1	18.6812	18.7379	-0.0567529	0.644281	0.858045	18.2944	18.3234	-0.0289348	0.87772	0.976378		19.7065	16.4894	15.8234	18.4178	18.9217	19.8731	19.3823	19.341	18.7035	20.2774	19.6732	19.7167	18.4354	17.9218	19.1084	18.0568	18.6791	19.9634	18.2662	19.0383	16.6535	19.0696	20.242	18.8938	19.5858	18.8368	19.1542	19.2761	17.0556	18.0072	18.7924	17.9862	18.1747	18.9195	19.626	18.8122
RAB14_HUMAN	RAB14	Ras-related protein Rab-14	16.0456	15.8919	0.153751	0.296616	0.630818	15.9522	15.9732	-0.0209685	0.925031	0.985097		18.0083	17.5796	17.5296	17.3081	15.0016	12.5421	15.6148	15.3115	17.1295	16.3218	15.1861	13.3345	16.1685	16.6729	14.2012	15.4684	16.6789	15.1697	16.4973	15.5486	14.3395	15.2001	14.3402	15.3493	14.8153	15.3777	13.2781	15.3416	15.3603	17.7986	15.9735	14.4518	16.4984	17.1579	15.0078	15.9961
RAB1A_HUMAN	RAB1A	Ras-related protein Rab-1A	14.9627	14.8868	0.0759095	0.562352	0.816335	14.7957	14.8167	-0.0210249	0.893464	0.977136		16.3073	16.2125	17.5779	16.4836	15.062	13.6712	14.8318	14.8096	13.5357	15.0469	14.4608	12.4526	13.7392	15.4791	13.8164	16.4009	15.2591	14.4365	15.4086	14.9066	15.2553	13.9604	14.8253	16.7024	13.6747	15.2631	12.6785	15.7249	14.5173	16.5381	14.4335	13.0731	15.334	14.8795	14.7858	13.0806
RAB25_HUMAN	RAB25	Ras-related protein Rab-25	12.4882	12.2051	0.28307	0.315711	0.639627	11.5849	12.321	-0.736036	0.105754	0.592151		15.4288	15.4654	17.4356	15.5927	13.0955	14.0309	12.7701	10.3957	11.6608	14.0417	11.047	11.6576	11.3658	11.4257	12.0773	15.1857	11.3092	12.4989	11.4876	11.7051	8.94802	12.5538	9.05251	14.9884	10.2379	10.2792	0	11.5285	8.73944	16.386	13.5768	0	13.1311	8.43621	9.4206	10.8994
RAB2A_HUMAN	RAB2A	Ras-related protein Rab-2A	16.2128	15.8022	0.410623	0.088652	0.346165	15.4455	15.3777	0.0677492	0.850229	0.970989		16.6721	17.2619	17.3429	18.2055	13.7407	12.11	17.6805	15.3164	18.5285	17.2576	13.4355	15.6194	17.8802	17.8473	14.0089	13.9476	15.6964	12.1809	16.9305	14.1978	17.1505	15.8969	15.7404	15.6842	16.972	16.4593	13.2133	13.6011	14.7919	15.9953	14.3851	15.4124	15.5536	16.4532	16.6469	14.2104
RAB7A_HUMAN	RAB7A	Ras-related protein Rab-7a	16.1577	15.8776	0.280086	0.0181231	0.149615	16.2844	16.0814	0.20291	0.253471	0.753846		16.5212	16.3282	16.7259	16.3641	14.0933	16.347	15.3839	15.3236	15.6243	15.4475	15.5343	14.2458	16.1104	16.8445	16.0239	16.0176	17.2178	16.1313	16.8728	15.7082	13.7037	15.9793	15.7436	15.5295	16.4573	16.5472	14.3553	16.7963	14.7285	15.4794	17.0363	14.4177	15.5818	15.4861	16.189	15.3763
RD23B_HUMAN	RAD23B	UV excision repair protein RAD23 homolog B	18.6082	18.495	0.113235	0.296573	0.630818	18.3599	18.4015	-0.041653	0.784679	0.944247		17.5599	17.3851	16.8314	17.9349	18.7848	18.5935	18.7793	18.1539	19.2344	19.0339	18.7895	18.327	18.2215	19.0741	19.095	17.864	19.1097	18.6589	18.5176	18.2458	17.1088	19.4632	18.2427	17.1695	19.4684	17.3925	19.9765	17.8733	15.7653	18.3758	18.1788	15.4071	18.2324	18.585	18.5313	19.0118
RETN_HUMAN	RETN	Resistin	13.7951	13.6348	0.160235	0.732164	0.917603	15.1301	15.4187	-0.288653	0.581107	0.892504		13.8055	12.5241	12.643	10.9374	18.0092	12.9581	14.6655	14.1563	14.2913	14.9359	16.554	13.0492	12.4811	17.2838	15.7302	13.8734	15.5164	8.44767	12.8963	17.4746	13.9507	15.6999	15.3023	11.2712	10.3111	17.0961	12.7461	15.4823	17.5123	7.6567	15.9864	13.0464	14.2979	14.0697	14.4554	16.358
RINI_HUMAN	RNH1	Ribonuclease inhibitor	16.6613	16.2397	0.421662	0.0129804	0.114653	16.529	16.7151	-0.186104	0.389486	0.810017		17.5382	17.6607	18.9457	17.893	16.4871	14.0743	14.9171	16.224	15.5419	15.4972	15.6945	14.651	15.1642	15.7265	16.1973	18.0514	17.598	12.5296	17.1861	17.0976	15.918	16.7578	15.1498	18.3375	14.484	16.3612	16.0824	16.4356	14.8713	17.4283	17.2386	15.5142	17.0158	16.1472	16.0372	16.4601
RL10A_HUMAN	RPL10A	60S ribosomal protein L10a	13.8401	13.8368	0.00332444	0.984375	0.992364	12.8498	13.6147	-0.764923	0.00843605	0.368846		14.7125	13.8429	15.7574	15.8539	14.8402	14.6487	13.2275	14.7567	12.2944	14.1544	12.3441	13.8692	12.9362	15.7127	15.7383	14.0894	13.9465	14.7587	12.8408	12.6389	14.4501	13.8763	13.5	14.6995	12.1285	12.4457	13.6405	10.311	9.81475	15.1219	13.7121	15.4029	13.5363	14.6373	13.7185	13.1825
RL12_HUMAN	RPL12	60S ribosomal protein L12	14.7223	14.883	-0.160636	0.317781	0.639627	13.0353	13.671	-0.635616	0.0954946	0.559326		15.2739	14.9375	15.9712	15.8117	15.1648	15.3099	13.75	16.9299	14.6217	15.3427	17.5453	13.808	15.342	14.5152	15.1461	15.9679	16.9577	14.6279	13.1453	14.6483	16.1469	15.9939	14.9437	15.6108	14.2198	14.4326	14.676	14.6319	10.87	15.4624	15.8612	15.7496	14.2029	14.7249	15.4904	14.6716
RL6_HUMAN	RPL6	60S ribosomal protein L6	14.4435	14.9017	-0.458182	0.0348015	0.235012	13.3999	13.7734	-0.373499	0.202306	0.725774		14.6319	14.8515	16.7218	17.3972	12.4491	18.3922	15.9805	15.0979	14.7573	16.9642	15.9781	15.8298	12.6617	16.7135	16.3805	15.0224	14.0105	16.0687	7.58629	13.4318	16.1537	14.5629	13.4162	15.3184	13.6855	14.6584	15.9789	12.2573	10.2414	16.6766	15.414	12.7762	14.1797	14.6293	15.9279	14.7426
RL7_HUMAN	RPL7	60S ribosomal protein L7	12.6286	12.4159	0.21268	0.526269	0.790781	12.4495	13.1499	-0.700435	0.0635866	0.506214		15.6697	15.5258	16.8274	17.1356	9.86406	12.3608	13.2792	12.2226	14.3502	12.0847	10.5385	12.9005	13.0857	13.8757	11.6226	13.2185	11.5355	11.5913	12.0094	12.9274	15.5135	13.3193	12.1368	13.9956	12.5313	13.6048	12.2641	14.6045	12.5654	12.8945	14.7037	13.2027	13.7929	12.1391	11.4604	10.7205
RL7A_HUMAN	RPL7A	60S ribosomal protein L7a	15.6583	16.143	-0.48467	0.0717396	0.321707	13.6582	14.0308	-0.372627	0.209987	0.734956		14.4316	14.5365	14.9383	18.5232	15.7074	20.2593	17.6888	17.3881	16.6832	19.6394	18.2665	17.9293	13.9585	17.3548	17.8682	16.4942	15.5746	15.9527	17.0784	15.2346	16.3882	14.2876	17.676	15.6136	16.4564	14.1296	18.4825	14.2817	12.5467	19.7447	17.066	13.5463	17.2804	14.3584	16.8689	15.5266
RLA0_HUMAN	RPLP0	60S acidic ribosomal protein P0	15.3178	15.1854	0.132434	0.615147	0.846318	13.3472	13.7783	-0.431103	0.288625	0.772923		17.8053	17.6456	20.5962	18.8108	16.6636	14.1025	15.0647	13.9064	15.5512	16.4409	11.6621	16.6966	16.1212	12.4747	15.6555	16.3553	14.5018	9.62516	14.6833	11.7526	12.9349	16.9056	12.1616	16.6635	15.1359	13.8878	17.2087	11.7404	10.6882	16.7972	13.7307	16.7672	16.004	14.0534	15.8444	16.7632
RLA2_HUMAN	RPLP2	60S acidic ribosomal protein P2	15.8349	16.1637	-0.32883	0.227521	0.56104	15.0819	15.3071	-0.225122	0.422743	0.829923		17.5534	18.4782	17.5033	19.0246	16.0983	14.337	16.9621	13.6381	18.5193	20.0776	15.7622	15.7293	18.2438	18.7545	15.6236	14.005	15.8251	15.6631	13.5489	15.9114	18.2434	15.6459	14.5165	16.3414	15.8926	15.7336	16.2195	12.9326	16.3692	17.9203	18.1479	16.9311	17.7008	16.9623	18.4924	15.7037
RPN1_HUMAN	RPN1	Dolichyl-diphosphooligosaccharide--protein glycosyltransferase subunit 1	11.6733	11.5344	0.138845	0.713733	0.898427	10.9858	12.1496	-1.1638	0.0188813	0.433516		13.8368	13.506	16.2251	16.6127	14.7751	13.1242	12.8977	10.3963	12.8214	10.6228	13.1559	7.96653	12.8307	13.2272	0	13.4528	11.1637	10.5108	9.21876	13.0183	13.0786	13.5972	6.98063	12.9077	9.73512	13.1425	11.8763	9.31154	13.8038	12.5381	13.4991	7.9181	12.9275	11.5013	11.7299	13.2372
RS11_HUMAN	RPS11	40S ribosomal protein S11	13.4169	13.4969	-0.0800133	0.800862	0.939453	12.2288	12.4917	-0.26294	0.64233	0.915283		15.9107	15.4776	16.6756	15.637	14.4732	14.9171	15.1145	15.1093	11.7119	12.4526	11.2547	17.7067	12.531	12.4512	14.9387	16.2283	11.5626	15.7263	14.3496	13.6121	14.1303	14.1276	12.1566	15.3506	12.5195	12.821	16.1502	10.1895	4.4649	16.2523	9.65286	10.0875	12.2298	17.0573	12.1046	12.8342
RS12_HUMAN	RPS12	40S ribosomal protein S12	13.9828	13.7746	0.208172	0.266625	0.600031	13.3524	13.6136	-0.2612	0.284362	0.772923		16.2195	16.7345	16.7374	16.2995	13.9989	8.81614	16.3929	11.4734	15.5497	15.0988	15.8148	13.5967	14.5859	15.0871	14.4819	14.9484	14.6699	11.6984	12.6233	12.1818	13.7493	12.3889	12.5375	15.476	14.0373	13.1934	11.5345	13.0238	12.6861	14.5406	12.5762	13.7384	14.5528	14.742	13.9312	14.4872
RS2_HUMAN	RPS2	40S ribosomal protein S2	12.1538	12.2407	-0.0868544	0.843743	0.94398	11.9481	12.5065	-0.558341	0.269161	0.772923		13.0358	15.3452	17.2162	16.5942	6.66734	9.44413	9.505	16.3614	12.6311	10.5807	15.2683	14.4285	10.853	13.639	10.5107	15.6814	11.2812	11.4109	13.0227	13.5183	8.56711	12.5171	15.1201	15.2784	12.7565	9.88722	0	6.55869	12.3511	15.0923	9.85211	13.0782	13.1906	12.6791	9.18385	13.4769
RS3_HUMAN	RPS3	40S ribosomal protein S3	15.2543	15.3809	-0.126598	0.425263	0.732862	14.9454	15.0587	-0.113232	0.551057	0.866594		16.9293	16.9584	18.1333	18.0695	15.0296	15.6179	16.5232	15.1724	14.1526	14.4549	15.202	15.2941	14.0724	15.6803	13.8501	16.6598	15.8169	13.2054	15.3895	15.8423	14.5177	15.0239	16.073	16.1749	15.7424	14.0482	16.0288	15.1794	13.5794	16.4321	15.7209	14.695	15.3207	15.4311	15.4095	15.4647
RS3A_HUMAN	RPS3A	40S ribosomal protein S3a	14.8703	15.2789	-0.408525	0.0605325	0.296971	14.0013	14.1883	-0.186973	0.463943	0.83576		15.334	15.0277	16.9882	17.4906	13.2164	16.9987	16.0816	14.0993	16.4834	16.6427	17.2494	12.6527	13.4519	13.5668	15.701	16.2627	15.0621	16.3872	14.3217	12.1503	11.8507	14.0322	16.494	15.8594	15.2113	15.7057	13.4156	12.7477	13.4468	16.8167	15.0634	11.4235	16.598	14.0958	18.2727	15.3543
RS4X_HUMAN	RPS4X	40S ribosomal protein S4, X isoform	14.5941	14.6617	-0.0676337	0.687029	0.878295	14.2726	14.8082	-0.535624	0.014082	0.375286		16.5366	14.9836	17.9754	16.8113	14.1367	12.5073	13.882	15.5573	14.7254	14.4682	13.5855	12.3943	15.9916	12.6536	15.161	14.9652	13.976	14.5191	14.0744	14.6679	15.5715	16.5968	14.4065	15.4912	14.1503	13.2491	14.9594	15.4194	14.164	16.5638	12.8001	14.6074	12.7452	15.2543	13.3674	13.7016
RS9_HUMAN	RPS9	40S ribosomal protein S9	13.4835	13.3092	0.174292	0.598769	0.843746	13.1367	13.8845	-0.747746	0.0568362	0.491645		14.4141	15.1451	17.7766	17.1168	15.8359	13.568	14.0119	15.4496	15.4795	0	11.5653	10.0859	16.3251	14.5653	12.2556	15.7606	14.8143	13.4078	12.6767	12.4891	11.4937	13.8088	16.2607	16.9255	11.6301	13.099	11.752	13.6292	14.3287	14.8533	11.6266	12.6754	12.3468	11.578	13.4165	14.4045
RSSA_HUMAN	RPSA	40S ribosomal protein SA	15.251	15.1848	0.0661773	0.743403	0.918894	14.7682	14.8521	-0.0838451	0.716269	0.923907		13.3009	17.0531	18.0522	17.0037	14.4512	14.3169	13.1254	15.0557	14.4448	15.7069	12.7565	14.076	14.438	16.0923	16.0378	15.8266	13.8193	16.5928	14.1145	15.4168	13.8965	16.1676	13.0079	14.7414	15.7973	14.8139	12.0239	15.9172	12.4514	17.2468	15.8896	13.5784	15.2255	11.7712	14.993	16.333
RPTN_HUMAN	RPTN	Repetin	14.1004	14.9388	-0.838472	0.00192809	0.0412484	12.6642	13.2241	-0.559829	0.251087	0.753846		11.2169	9.81773	15.6194	15.3599	17.4726	16.1379	14.5376	12.4092	19.0571	17.8242	16.965	21.5592	11.9613	14.5872	20.5926	18.866	10.7972	16.0077	11.4415	11.9468	14.3104	15.611	17.5211	13.7136	10.814	14.6393	18.4814	15.1601	14.5449	15.9119	16.4895	15.8944	12.7894	12.2947	15.0306	14.6938
RRBP1_HUMAN	RRBP1	Ribosome-binding protein 1	15.4777	15.2593	0.218345	0.356865	0.671609	13.9729	13.9814	-0.00855377	0.982864	0.997934		13.9084	13.2788	15.9487	17.2047	16.3364	14.8908	15.8803	15.0858	16.5557	15.2263	14.9986	17.6423	15.5913	16.4333	14.1492	14.1218	16.4856	13.8004	16.3349	19.6054	14.6742	13.9868	11.795	15.2071	17.9336	14.5592	17.3935	11.3578	14.201	15.7474	16.6011	12.4251	17.1174	17.2724	16.1952	16.9855
S10AA_HUMAN	S100A10	Protein S100-A10	17.5805	17.1212	0.459268	0.0798146	0.329594	15.9162	16.2385	-0.322284	0.24929	0.753846		17.0259	19.2842	19.899	19.9838	16.2964	10.8538	19.1154	17.1037	21.0569	18.9647	14.9175	17.1565	19.0648	19.0296	17.5014	18.1433	16.6858	0	17.1957	15.8968	20.3143	16.4097	13.455	17.9421	18.9277	17.593	13.9068	14.6813	18.5838	16.0076	18.836	16.3681	18.2436	18.8922	17.4841	17.9154
S10AB_HUMAN	S100A11	Protein S100-A11	22.6152	22.2004	0.41481	0.00470186	0.0710229	22.6475	21.9265	0.72107	0.00274044	0.368846		20.9111	22.0425	21.7011	21.9394	21.2255	21.3424	21.4095	22.9037	23.3526	22.548	20.698	22.9343	21.722	21.8451	23.572	21.7997	23.0707	23.3922	23.1177	21.6374	21.9369	23.8751	20.9443	21.7404	22.7833	22.112	20.485	19.8413	20.2325	21.2492	21.7633	20.5268	21.8537	22.5023	22.4724	21.6235
S10AC_HUMAN	S100A12	Protein S100-A12	20.0571	19.9988	0.0583585	0.765755	0.918894	20.8395	20.6315	0.207997	0.402127	0.818514		17.6062	18.0847	19.4863	17.0451	19.2434	19.9388	16.8364	21.1784	19.7115	18.0484	22.0616	21.4865	19.3391	18.2925	21.5649	21.9767	22.3384	22.6268	21.2573	20.2499	18.4037	21.058	22.6427	19.6874	18.8988	22.0266	20.9531	22.2681	19.6672	18.5484	20.2744	16.5417	19.0454	19.1837	21.1157	21.0062
S10AD_HUMAN	S100A13	Protein S100-A13	15.953	15.5431	0.409905	0.00738046	0.0947525	16.3891	15.9415	0.447603	0.0498993	0.485461		14.1038	15.3056	14.5801	16.1527	15.3858	15.3787	14.7726	15.3663	17.4888	17.7055	15.4312	15.3757	16.2805	16.0434	15.8616	14.923	14.9823	15.9254	14.8715	15.4799	15.7797	15.5365	13.497	13.8114	15.8116	14.427	16.3676	14.9228	15.1885	12.9412	14.2877	14.1151	14.3646	16.9708	16.5587	15.3798
S10AE_HUMAN	S100A14	Protein S100-A14	18.4498	18.3948	0.0550081	0.686829	0.878295	17.4011	17.6274	-0.226263	0.196777	0.722056		19.423	18.8863	21.1444	19.4625	18.3403	16.8875	18.1627	16.5898	19.0213	19.896	18.4698	18.2521	18.158	18.1163	18.5185	19.9358	16.8255	18.7006	18.1609	18.0542	17.7233	18.391	17.6756	19.2198	19.1607	18.1095	17.4006	16.6997	16.0804	20.3658	17.6173	17.5082	18.4277	17.5168	18.1951	17.8112
S10AG_HUMAN	S100A16	Protein S100-A16	17.2596	16.9967	0.262944	0.100666	0.375208	17.1702	17.2889	-0.118769	0.598326	0.892504		18.1377	18.7012	20.3752	17.6963	16.0816	16.517	15.6118	16.1831	18.4156	17.3886	16.2579	16.0472	19.6585	15.9754	17.5646	18.4819	15.219	15.573	16.6648	17.8667	18.7117	16.565	15.0909	17.3858	15.9962	17.31	15.5448	16.1382	14.4577	16.8797	16.8102	16.5209	16.1623	17.3328	16.6775	16.3251
S10A6_HUMAN	S100A6	Protein S100-A6	21.5362	21.0896	0.446577	0.000399387	0.0235877	22.3113	22.1851	0.126196	0.47168	0.83576		20.9616	20.7992	19.9475	20.0928	19.829	20.2549	20.4353	21.8261	21.7742	20.7502	20.8445	20.5743	21.6116	20.2143	21.9078	21.3646	22.1636	22.5804	21.4607	21.5284	21.4111	21.7344	22.2047	20.5877	21.7586	22.353	20.6706	20.6995	20.6935	20.1819	20.1226	20.5129	20.4054	20.1284	21.7605	21.499
S10A7_HUMAN	S100A7	Protein S100-A7	22.482	22.2828	0.199173	0.44176	0.732862	23.0042	23.7241	-0.719892	0.0334455	0.444114		21.8668	23.6966	23.2383	20.5452	21.3177	25.1595	21.3226	26.7911	22.4621	24.429	22.1193	22.0004	22.2889	25.315	20.2801	22.5537	25.1744	19.6834	23.0785	21.5737	21.5381	18.8007	19.2295	25.6238	19.9926	23.0808	20.1098	19.8368	20.9243	22.3089	23.5287	19.6995	23.5626	20.7292	21.0141	20.067
S10A8_HUMAN	S100A8	Protein S100-A8	24.7201	24.3657	0.354409	0.00363167	0.0595595	25.4943	25.6092	-0.114908	0.611466	0.89765		23.8079	24.2779	23.8375	23.8365	24.1166	24.7765	23.5525	26.0333	25.8108	24.7872	24.063	22.6647	25.9699	23.7287	23.5921	24.2357	24.4165	23.2368	25.0363	25.8583	23.5475	25.3608	24.7617	24.3044	23.8493	25.7428	22.7086	24.8313	23.2887	24.8928	24.98	23.5776	24.2118	23.2968	25.6653	24.3816
S10A9_HUMAN	S100A9	Protein S100-A9	24.7099	24.3273	0.38263	0.00297575	0.0533776	25.0908	25.0952	-0.00442686	0.985549	0.997934		23.6246	24.9757	24.4534	24.197	23.1377	23.2931	24.0365	24.9156	26.3858	24.7861	23.6956	23.5387	25.4789	23.8868	24.5068	23.112	24.4351	23.8894	22.7088	25.5369	23.0861	25.3772	25.3499	22.2782	23.4652	26.0219	21.6119	24.7673	23.2712	24.4763	24.2891	23.2861	24.8201	24.2222	25.4789	24.3651
S100P_HUMAN	S100P	Protein S100-P	20.0443	19.8018	0.242555	0.146086	0.451142	20.0834	19.578	0.505462	0.0119324	0.375286		17.6533	19.1407	18.7175	17.684	20.8236	19.692	19.2995	22.6716	18.7357	18.2748	19.829	19.8725	19.9251	20.8551	20.5906	19.7969	21.7196	21.2171	21.3788	19.9087	18.8926	21.22	21.5128	20.5173	20.5801	21.4226	19.0404	21.508	19.7339	16.6005	19.0454	17.6142	22.094	18.5203	20.3335	20.5571
SARG_HUMAN	SARG	Specifically androgen-regulated gene protein	15.9534	15.8526	0.100746	0.661515	0.866503	14.0175	14.6247	-0.607252	0.029354	0.444114		14.7175	16.2932	14.7798	17.1403	15.68	18.1112	16.0853	12.7096	16.3725	16.6698	14.8241	17.2267	16.3764	15.0783	18.577	14.1388	13.0225	14.0843	15.8417	13.6	16.4503	16.6592	15.8526	13.6447	17.0019	19.2996	16.9299	12.6312	13.2771	15.711	16.0952	13.6955	17.5508	16.5017	16.1006	15.8069
SYSC_HUMAN	SARS	Serine--tRNA ligase, cytoplasmic	10.1793	9.58562	0.593638	0.196125	0.504132	11.2763	10.8371	0.439167	0.350086	0.792182		14.3276	14.6603	13.7826	13.4799	7.81441	0	8.8969	7.4456	10.5281	12.3407	0	7.85368	14.0819	12.6896	11.8804	5.0863	12.8988	8.74637	7.9036	8.728	12.2281	9.0982	8.44273	11.9119	8.57857	12.5864	3.83905	10.5027	11.2883	10.0123	12.8843	9.58683	9.59947	9.46219	10.0741	9.8575
SBSN_HUMAN	SBSN	Suprabasin	19.6849	19.9031	-0.218184	0.308027	0.639627	16.8801	16.8453	0.0347024	0.904936	0.978217		18.5547	19.0688	19.0131	19.7331	21.4425	20.0217	20.4788	17.5756	21.6095	22.3178	20.6202	21.9704	19.9128	19.1168	20.2406	19.1956	19.3785	21.0893	19.3822	20.2952	19.6429	21.2258	19.6323	18.3951	20.1882	19.3505	21.6136	18.9122	18.6271	19.0909	21.8912	18.9572	21.9996	21.1563	20.8363	20.6413
SCEL_HUMAN	SCEL	Sciellin	19.5759	19.3404	0.23552	0.125375	0.416756	18.6224	18.6926	-0.0702024	0.757644	0.936071		17.9005	19.0652	19.7757	18.5908	18.6533	19.976	19.891	18.4801	20.9832	20.1262	20.6683	19.9954	18.7749	19.9768	20.7329	20.2634	17.5627	19.1925	20.0894	19.4036	19.5871	19.9235	18.1427	18.5644	19.8731	19.4113	18.1743	19.5693	17.546	18.9084	18.1916	19.4465	19.3929	20.1522	20.9056	18.1217
SBP1_HUMAN	SELENBP1	Selenium-binding protein 1	13.5717	13.1485	0.423203	0.153413	0.451142	13.9778	14.0316	-0.0538195	0.875537	0.975841		16.4858	16.6212	13.6473	13.7426	11.4334	11.5209	11.6582	12.4322	16.0678	14.9123	13.7678	15.5597	17.3493	16.9646	9.23942	13.1973	12.2898	11.5734	7.17061	12.7317	9.05175	12.6596	12.91	14.4051	15.1998	11.8831	14.7918	10.7656	16.366	13.5407	15.3322	14.6669	14.4912	13.1927	14.1332	15.1133
SEMG1_HUMAN	SEMG1	Semenogelin-1	17.0886	16.8962	0.192441	0.615493	0.846318	16.4126	16.2034	0.209197	0.585894	0.892504		16.5619	15.4886	18.6354	15.8759	19.0594	14.1775	18.5887	13.5528	19.9478	17.8156	19.171	17.1103	14.7978	16.4682	15.8464	15.8257	19.2697	13.0408	14.3245	21.3616	23.9906	15.2598	14.7735	15.7681	16.6018	14.6458	14.4797	16.0393	15.0386	15.2231	17.6363	17.8369	14.4592	26.4249	15.3685	15.2126
SEMG2_HUMAN	SEMG2	Semenogelin-2	16.8881	16.86	0.0281115	0.934695	0.982628	16.4233	16.2528	0.170506	0.636567	0.914843		16.4915	13.9415	20.4115	16.3744	17.4317	14.4484	17.5803	15.2877	21.0794	19.2253	15.7795	15.9962	15.5324	15.3338	14.235	17.6727	18.4443	16.5908	17.0326	19.0261	24.4971	16.4477	19.0883	17.2799	16.3911	13.2309	17.6422	16.0614	17.4637	17.0699	15.5673	15.8363	13.2963	26.7001	13.7162	16.7234
SEPT7_HUMAN	SEPT7	Septin-7	13.2682	13.5367	-0.268459	0.13981	0.435302	12.2212	12.6051	-0.383931	0.292827	0.775616		14.5551	12.8228	15.873	15.3072	13.4281	14.3857	13.876	14.1893	13.3817	12.1471	13.1803	11.4212	10.6343	12.9629	14.363	13.4056	12.4908	16.2226	13.8099	10.4727	11.6518	13.7018	13.5525	16.7488	12.8496	13.6824	11.5288	13.6208	12.2553	13.9017	12.319	13.0229	13.461	12.1862	13.3054	13.3806
PAIRB_HUMAN	SERBP1	Plasminogen activator inhibitor 1 RNA-binding protein	16.7878	16.485	0.302794	0.150376	0.451142	14.8812	14.5893	0.291854	0.286257	0.772923		15.7155	16.4487	14.6729	17.1518	14.9354	17.3741	17.0209	17.9827	17.8937	17.8287	16.3114	17.353	16.1101	18.4214	18.5582	16.2184	16.6727	16.4262	17.4169	15.2025	16.7819	18.4125	14.5389	16.3747	19.0003	17.2618	16.823	15.2975	14.0516	16.1338	16.604	14.7927	17.1067	17.6343	17.4149	16.4061
A1AT_HUMAN	SERPINA1	Alpha-1-antitrypsin	20.9235	20.8855	0.0379813	0.839248	0.94398	21.4448	21.1829	0.261855	0.293776	0.772923		21.9116	21.2343	20.5925	18.8937	21.0554	19.9793	20.6687	21.0094	20.6413	20.8461	20.6359	20.5057	22.1316	16.0356	20.8537	20.6115	21.7369	22.3476	18.0166	22.7454	24.1502	19.4811	22.5658	17.8807	19.3072	22.6469	21.1962	23.0872	23.0539	20.8412	21.4648	24.588	19.9139	19.299	21.6232	21.829
AACT_HUMAN	SERPINA3	Alpha-1-antichymotrypsin	19.6286	19.5923	0.0362732	0.756025	0.918894	19.3932	19.2614	0.131787	0.379962	0.807771		19.6876	19.5805	18.9217	18.7402	19.1801	19.3786	19.8393	19.3018	18.5897	18.9553	19.2365	20.153	19.2617	20.1497	18.6832	18.3027	19.3527	18.9483	19.7797	19.88	21.4757	19.4832	20.3184	19.3794	20.4579	19.8944	20.1043	20.5754	20.3534	19.7048	17.9496	21.426	20.1774	19.0723	20.5626	20.1431
ILEU_HUMAN	SERPINB1	Leukocyte elastase inhibitor	21.186	21.0632	0.122776	0.17461	0.486534	21.3735	21.2115	0.162022	0.15487	0.645173		19.9653	20.6128	19.9805	20.6674	20.8693	21.509	21.8509	21.7966	22.1581	22.0716	20.3064	21.0895	20.4661	20.9224	19.8903	19.5459	20.6646	20.231	20.0147	20.2108	20.5232	21.3478	20.0902	20.4053	20.4983	21.767	21.5681	21.0099	21.081	21.214	20.7672	20.9302	20.3792	19.285	21.4794	21.2965
SPB10_HUMAN	SERPINB10	Serpin B10	14.4771	14.4836	-0.0064992	0.980805	0.992364	14.7574	14.5548	0.202603	0.536019	0.854653		12.6972	11.7474	13.9371	12.6769	14.8193	14.5322	11.9657	15.7216	14.459	13.4333	17.4987	14.5081	14.0963	16.2596	15.2522	14.3403	15.4255	15.6839	15.9632	17.353	14.1635	16.4418	16.0481	14.0397	14.6731	17.192	14.6875	16.3954	14.9393	13.0056	13.3624	16.8456	14.3097	14.266	15.739	14.1954
SPB12_HUMAN	SERPINB12	Serpin B12	16.2229	16.1433	0.0795867	0.587221	0.83847	16.7395	16.7676	-0.0280351	0.897124	0.977787		16.9868	14.839	15.8494	16.6015	17.6279	17.3323	15.8443	15.5349	15.2946	15.9076	16.0242	15.2355	15.3036	14.5711	17.4294	17.0046	16.6199	13.4484	16.2287	16.4537	15.5958	16.2047	13.9162	14.3219	16.8189	16.5166	17.6612	16.5144	16.8398	17.4203	18.7263	15.7832	14.7406	17.5411	17.0313	14.7747
SPB13_HUMAN	SERPINB13	Serpin B13	21.0439	20.8301	0.213788	0.113126	0.406779	20.0838	19.9847	0.0990126	0.662164	0.917675		19.4846	20.4165	19.0636	20.7073	20.8534	20.7614	21.308	20.1756	22.0846	22.638	21.119	19.935	21.7588	22.4021	22.4441	19.531	20.5034	21.2759	21.0294	20.1735	20.9942	21.8838	19.8523	20.3585	20.9441	20.2349	20.2992	19.2312	19	19.8703	20.8522	20.6497	20.9649	19.7672	21.195	20.7575
PAI2_HUMAN	SERPINB2	Plasminogen activator inhibitor 2	17.8867	17.6595	0.227185	0.0886488	0.346165	17.5526	17.317	0.23562	0.200952	0.725774		17.8662	17.4027	19.4495	18.5876	19.0013	16.0248	18.9126	18.287	17.5433	18.7092	17.202	18.2523	17.3561	17.7412	18.3677	18.4375	17.5971	17.3401	18.4967	16.2711	16.6065	17.5589	16.3481	18.7033	18.7448	18.1897	16.5481	16.8536	15.3695	19.3407	16.0337	17.4163	19.1856	16.0636	16.9507	17.5381
SPB3_HUMAN	SERPINB3	Serpin B3	23.6888	23.5211	0.167683	0.283996	0.624364	22.3746	22.1526	0.221984	0.293912	0.772923		21.8286	22.9151	21.7715	24.0898	24.2208	24.2834	25.6199	23.092	25.2784	24.4987	24.8121	24.9272	24.3476	23.3406	24.4819	22.1173	23.5425	23.9722	23.4775	22.0161	22.8774	24.6278	22.4375	22.6078	25.8671	23.0998	23.8296	22.4895	20.6772	23.7624	23.8746	22.0253	23.8167	22.5991	23.7911	24.4964
SPB4_HUMAN	SERPINB4	Serpin B4	21.2481	21.0491	0.199045	0.187105	0.494924	20.1615	20.0357	0.125763	0.525487	0.847112		19.5257	20.5524	19.6197	21.706	21.0087	21.5145	22.8833	20.9075	22.6531	22.8776	22.3609	21.9334	21.2115	20.8432	22.0146	19.8604	21.2564	21.5065	21.085	19.4104	20.2464	22.146	20.4749	20.1088	23.3398	20.325	20.9143	19.8145	18.5096	20.7727	21.7851	19.7681	21.4434	19.9092	21.3012	21.5502
SPB5_HUMAN	SERPINB5	Serpin B5	18.9043	18.7138	0.190421	0.237514	0.56104	19.9332	19.8332	0.0999839	0.594285	0.892504		20.4287	20.0643	19.6442	18.1582	17.4902	16.3697	16.7311	18.1594	18.9098	18.8514	18.202	16.78	20.7286	19.3768	19.3291	19.7348	19.6499	15.8841	19.4613	19.6165	21.1838	17.944	16.376	18.7106	17.8311	19.1181	19.5537	18.7758	20.2176	19.2114	20.1182	18.7131	18.8768	18.6326	18.6131	21.2206
SPB8_HUMAN	SERPINB8	Serpin B8	12.0339	12.1544	-0.120443	0.756189	0.918894	12.8605	13.1972	-0.336684	0.479396	0.83576		13.86	13.0027	13.502	15.0576	13.9753	6.21147	13.0632	13.6745	15.8965	16.0499	14.1016	14.5638	11.034	14.5112	12.0556	11.2234	12.5682	10.9829	10.8241	6.60519	13.6164	11.0266	13.4891	13.1075	11.1359	0	15.1008	12.5715	12.059	13.8084	12.8228	13.932	11.5844	12.2467	12.5206	13.6149
ANT3_HUMAN	SERPINC1	Antithrombin-III	17.9014	17.8708	0.0305181	0.844947	0.94398	18.2446	18.2222	0.0223515	0.911381	0.981488		19.4876	18.6826	18.2204	17.4521	17.7737	16.9028	16.5424	17.7985	16.6602	17.2494	17.0353	16.8894	19.1101	16.4697	17.8589	17.6311	18.1869	17.1649	16.8109	17.8997	20.211	17.4074	18.4557	15.4003	16.5164	18.892	17.7134	19.2841	18.5742	16.5796	18.1089	20.4766	20.059	16.6216	16.6179	18.9978
HEP2_HUMAN	SERPIND1	Heparin cofactor 2	14.9787	15.213	-0.234285	0.371496	0.681273	15.0631	14.8744	0.188648	0.602993	0.892504		14.9937	16.7462	14.6524	15.2835	13.9268	14.6312	16.2205	14.9048	16.5413	16.8343	14.7154	15.2246	16.4395	16.3673	17.8322	16.5039	14.8552	13.84	13.1067	15.0368	19.8387	14.0493	13.1961	13.3781	15.1306	17.4828	15.4507	15.8962	16.6429	15.1022	16.0346	18.6285	16.4315	13.2657	15.9601	16.617
PEDF_HUMAN	SERPINF1	Pigment epithelium-derived factor	13.3166	13.3872	-0.07056	0.840059	0.94398	14.2647	14.6072	-0.342528	0.395442	0.813561		16.624	16.0258	16.3541	13.2595	13.7388	10.9992	13.6371	0	14.4851	11.8986	14.9194	11.9895	15.3203	15.3289	15.6837	16.7541	12.7398	14.7906	12.1595	16.7212	14.4219	12.0366	14.493	13.7251	14.6585	14.4461	13.9033	7.61548	16.6881	15.0547	14.7365	14.829	14.1178	11.7453	12.9839	15.0807
A2AP_HUMAN	SERPINF2	Alpha-2-antiplasmin	17.0181	17.1518	-0.13366	0.410492	0.72084	16.8182	16.3811	0.437089	0.0840639	0.534683		18.353	17.7567	17.2278	16.6145	17.2638	16.6833	17.0579	18.1457	16.498	16.6251	17.1321	17.1406	18.9578	16.5831	17.1428	16.1996	16.8534	18.542	17.3489	17.2866	18.253	17.4145	17.4233	15.3929	16.8635	17.8686	17.484	18.3346	18.098	16.6167	17.5081	18.4041	16.2618	17.7655	17.6485	19.09
IC1_HUMAN	SERPING1	Plasma protease C1 inhibitor	17.8564	18.048	-0.191584	0.173674	0.486534	18.2608	18.2026	0.0582733	0.760696	0.936071		19.5605	18.382	17.3707	15.808	17.6025	17.0293	18.6196	18.0387	17.2571	17.607	17.4143	18.4592	18.0406	17.7906	19.767	16.8766	17.481	17.0037	17.5067	18.88	19.3835	18.1329	18.2792	16.6339	17.6988	19.0879	17.8477	19.5355	20.0513	18.8736	17.4312	20.5145	17.7635	17.3856	19.9536	18.8063
1433S_HUMAN	SFN	14-3-3 protein sigma	20.4739	20.0696	0.404309	0.0105309	0.106048	20.7882	20.5045	0.283704	0.16177	0.645173		22.066	21.4244	22.7042	21.328	20.7138	18.0083	19.0604	19.6744	19.2337	21.0474	18.6637	19.4958	20.3256	19.6643	21.5891	22.3563	21.5036	19.5978	20.229	20.2572	22.7403	19.052	19.0968	21.5876	19.9149	20.2718	16.8433	19.4307	18.5696	21.9792	20.6299	18.9713	19.9422	20.8921	20.2703	21.0096
SH3L1_HUMAN	SH3BGRL	SH3 domain-binding glutamic acid-rich-like protein	16.1286	15.8147	0.313881	0.0620108	0.298484	16.7131	16.412	0.301147	0.127808	0.616483		16.5171	17.255	16.7614	16.1488	13.2635	14.4726	15.8048	16.2116	17.848	17.2787	15.0356	16.0525	17.9464	16.9298	15.3481	14.5938	17.2426	17.1557	16.4127	17.3326	16.8624	16.4404	13.6792	15.1724	15.6887	16.9624	14.7367	14.5979	17.4752	13.3201	18.3665	15.7478	15.4813	17.5908	15.4425	16.3297
SH3L3_HUMAN	SH3BGRL3	SH3 domain-binding glutamic acid-rich-like protein 3	17.7292	17.4992	0.229956	0.120238	0.415762	18.0222	17.6106	0.411603	0.0420201	0.444114		17.4575	18.2939	18.9192	17.9142	15.714	15.09	16.8946	14.5503	18.4528	18.0078	18.0208	17.8134	18.4902	17.2199	17.1073	17.4044	18.4292	17.3724	18.5723	18.7142	16.957	18.2805	16.3626	17.6419	18.5686	18.4487	18.9097	17.9062	17.8854	17.4691	17.6665	16.0529	17.9712	16.5911	19.5379	18.7889
B3AT_HUMAN	SLC4A1	Band 3 anion transport protein	13.9232	13.8982	0.0249378	0.954254	0.982766	14.8429	13.995	0.84798	0.0858614	0.534683		19.273	17.2474	13.6498	14.3137	13.0664	11.1918	11.0379	14.3802	12.6749	15.6406	11.3354	12.0487	16.3505	14.3668	0	16.9022	16.8354	12.6958	15.7654	15.5517	16.9478	9.74796	13.3874	10.3363	16.0033	14.4501	12.3683	13.1994	11.8964	20.1284	12.9234	16.2456	16.1093	15.7706	17.6049	15.092
NHRF1_HUMAN	SLC9A3R1	Na(+)/H(+) exchange regulatory cofactor NHE-RF1	17.3109	17.005	0.305864	0.0320881	0.219269	17.2687	16.8787	0.389936	0.0429325	0.444114		16.1367	17.6311	17.5942	17.3941	15.6857	15.7527	15.1258	15.3864	17.3672	18.3628	17.8954	15.2754	17.1023	19.2123	16.6262	17.4203	18.0103	16.8626	17.8959	17.9283	17.297	16.2999	19.5366	16.2193	17.1881	17.8452	19.3559	17.5066	17.9824	17.6914	18.0702	16.6888	17.0908	17.4321	18.2174	15.9689
SLK_HUMAN	SLK	STE20-like serine/threonine-protein kinase	14.9712	14.676	0.295156	0.21179	0.53554	12.8251	13.3734	-0.548322	0.116053	0.616483		16.1838	13.1797	15.3869	14.175	17.1873	16.1535	13.8251	14.5854	14.6948	16.0697	15.8803	14.0411	12.0368	14.0811	15.7506	14.7552	15.3249	17.2842	16.1946	15.0497	11.8331	16.2301	13.5055	15.8298	16.6442	14.6369	12.481	12.2315	12.7212	16.1406	15.1642	12.5998	16.3308	15.6058	13.9051	15.9612
SLPI_HUMAN	SLPI	Antileukoproteinase	20.3657	20.8225	-0.456747	0.040456	0.242833	20.2755	20.04	0.23553	0.455446	0.829923		18.7217	18.256	17.9966	18.5908	18.3352	25.135	21.6219	18.1312	21.515	24.8641	22.7623	22.283	21.3328	21.1744	22.0083	19.9203	20.8484	20.7346	18.864	21.8215	22.3572	19.5463	22.783	20.7092	20.8687	20.3564	24.8694	21.2067	22.7234	20.8399	22.2417	18.9354	20.1151	23.6513	22.4754	20.884
SODC_HUMAN	SOD1	Superoxide dismutase [Cu-Zn]	19.823	19.5104	0.312618	0.0180747	0.149615	19.962	20.045	-0.0830023	0.660471	0.917675		19.1223	19.6645	17.7769	18.9672	19.313	18.9854	20.3722	20.0251	20.3026	20.4454	18.5459	19.3745	19.5457	19.37	19.6569	16.6856	19.3005	19.3036	19.0258	19.4016	17.7533	20.7906	18.008	18.5752	19.8425	19.5808	19.0368	17.5498	17.1781	18.0697	17.99	18.1546	20.0276	18.1218	18.7348	19.4612
ISK5_HUMAN	SPINK5	Serine protease inhibitor Kazal-type 5	21.1207	21.1564	-0.0357583	0.848595	0.94398	20.2264	20.1015	0.124915	0.651389	0.917675		19.9805	19.8202	19.4598	22.3954	22.3186	20.5401	22.0758	19.4958	21.1597	22.2444	20.6923	24.5	20.6866	18.53	22.6528	19.2483	19.5304	22.2511	21.5924	19.8022	19.488	21.6004	22.5638	18.5174	20.5597	21.1614	23.0511	20.7317	19.5777	20.6333	20.3251	19.2983	22.6984	19.2138	21.2449	21.15
SPIT1_HUMAN	SPINT1	Kunitz-type protease inhibitor 1	17.0276	16.7237	0.303882	0.0131762	0.114653	16.7509	16.3491	0.401817	0.0344724	0.444114		17.1842	17.4484	14.7706	16.617	16.2862	16.2072	17.8168	16.3617	18.0806	17.6719	16.8928	18.5679	16.6203	16.82	17.6005	15.5576	16.4112	17.5519	17.8114	16.9241	15.918	16.8968	15.3857	15.8455	18.1756	16.2508	17.4156	15.8409	15.2113	16.261	16.8867	17.0979	17.2495	18.4862	17.258	17.7923
SPR1A_HUMAN	SPRR1A	Cornifin-A	25.4421	25.5796	-0.137477	0.495978	0.773709	23.7202	23.8418	-0.121659	0.68078	0.917675		22.6435	25.1974	22.2855	25.7269	25.7882	28.6245	26.8925	26.7791	25.6879	27.5982	23.3151	26.0329	25.8224	25.789	25.6953	20.5806	25.1958	23.7296	24.6973	23.246	24.3677	26.0738	25.5796	24.9038	26.7913	25.795	27.1017	23.7912	21.928	24.8826	25.7111	23.8577	27.2507	25.4808	25.1757	27.347
SPR1B_HUMAN	SPRR1B	Cornifin-B	25.0581	25.1835	-0.125371	0.512756	0.778629	23.2681	23.3853	-0.117248	0.68228	0.917675		22.2623	25.0232	21.9661	25.0108	25.6521	28.1944	25.3573	26.3599	25.0744	27.2915	23.6572	25.6021	25.0693	25.8478	24.6447	20.8237	24.9534	22.2374	24.7509	22.9155	23.9517	25.9518	24.9618	24.5799	26.2217	25.2706	26.5309	23.5894	21.6384	25.2098	25.7696	23.6301	26.926	25.0513	24.8844	26.5237
SPR2A_HUMAN	SPRR2A	Small proline-rich protein 2A	22.242	22.7568	-0.514828	0.0112668	0.111503	20.0587	20.1889	-0.130243	0.672324	0.917675		20.9908	22.9097	21.1402	21.0266	23.0972	25.9938	24.4374	23.2951	23.7488	25.9985	23.621	23.4517	22.4433	23.8407	23.6193	21.387	22.6525	23.298	22.7758	19.7955	21.8241	23.5909	22.2064	22.4046	23.0589	21.4223	23.5176	21.1101	19.6332	23.2028	23.3987	21.148	24.1541	23.4958	22.1876	22.6266
SPR2F_HUMAN	SPRR2F	Small proline-rich protein 2F	20.6437	21.5013	-0.857594	0.000389313	0.0235877	19.8359	20.6217	-0.785712	0.00848365	0.368846		18.8412	21.648	20.5498	17.8251	20.9315	26.0354	20.0532	24.3812	22.2112	24.9634	23.1305	21.5937	21.7136	22.2981	22.6938	21.5611	23.1453	22.1372	20.4742	18.3495	20.909	24.1519	21.9985	22.3437	20.0666	18.7262	22.5527	20.4831	19.0072	21.074	22.8061	20.3391	23.738	22.3054	20.8092	18.9518
SPRR3_HUMAN	SPRR3	Small proline-rich protein 3	29.0682	28.5131	0.555026	0.0402609	0.242833	26.441	25.9608	0.480239	0.22515	0.737649		26.5174	28.0578	24.6623	29.8969	28.616	30.7167	33.2988	26.6116	27.6734	31.0749	21.3906	31.048	29.2122	26.2963	27.807	21.4753	26.8305	26.108	27.3753	26.6524	22.6424	30.0613	28.1447	28.032	32.0069	29.2943	31.6748	26.4137	24.0411	26.9074	27.5128	26.1347	30.4744	28.9985	26.9746	30.1309
SPTN1_HUMAN	SPTAN1	Spectrin alpha chain, non-erythrocytic 1	17.3822	17.5351	-0.15289	0.306184	0.63909	17.4581	17.2921	0.165985	0.47293	0.83576		18.6534	16.334	20.4872	17.6864	19.5983	16.5599	17.8608	17.1532	16.967	14.8689	16.593	17.9271	16.1671	17.5041	16.7181	19.1096	18.0741	18.1808	16.3785	18.162	19.2849	16.6502	17.237	18.1909	16.4299	16.6761	16.9625	17.5936	17.546	17.316	17.0514	18.6524	16.6262	18.5184	17.4047	19.2952
SPTB2_HUMAN	SPTBN1	Spectrin beta chain, non-erythrocytic 1	15.4724	15.5111	-0.0387415	0.857959	0.944977	15.1281	14.9435	0.184643	0.443733	0.829923		12.5565	14.4946	13.5618	15.4554	15.5568	16.9468	16.9966	15.6785	15.2782	15.9814	15.4387	16.1137	15.0918	16.0289	11.7992	12.4623	15.9404	12.1034	15.7879	17.6136	14.2249	15.3085	17.4121	15.1112	16.6122	16.3706	16.465	16.312	13.5994	18.3586	15.002	14.0229	16.4252	13.146	15.7109	15.7116
SPTN2_HUMAN	SPTBN2	Spectrin beta chain, non-erythrocytic 2	13.444	13.3618	0.082233	0.740027	0.918894	13.314	13.3148	-0.000876725	0.997328	0.998369		15.3558	14.0763	17.3039	15.6769	15.7947	11.1589	14.8669	11.2391	13.2624	14.192	13.1206	17.2674	14.303	13.6943	11.4185	15.3797	14.183	12.7244	13.1288	11.8285	11.5536	12.9143	13.8628	16.7406	15.3874	11.8721	12.1022	13.3784	14.213	13.714	14.6642	13.7304	13.1663	12.9973	14.0146	13.0036
SRSF1_HUMAN	SRSF1	Serine/arginine-rich splicing factor 1	15.4655	15.0957	0.369803	0.0513195	0.2779	14.666	14.5852	0.0807378	0.725915	0.925945		14.9707	14.8342	16.2545	16.3633	16.0543	15.3717	13.2525	14.4865	16.3973	16.7108	15.523	15.6638	16.0729	16.159	13.111	15.2211	16.6026	14.6386	15.7435	16.2811	14.9513	14.6752	13.2644	15.6375	15.9196	16.0171	14.5585	14.5062	12.6542	16.0812	15.4323	13.3549	16.7324	15.8805	16.4764	15.0292
SRSF2_HUMAN	SRSF2	Serine/arginine-rich splicing factor 2	15.0642	15.0709	-0.00673549	0.98597	0.992364	15.1188	14.1549	0.963951	0.00899624	0.368846		15.7299	14.3238	14.9576	14.2392	13.5131	12.3524	13.7389	13.689	16.9689	15.0263	13.6232	14.2061	15.9549	13.2619	11.3614	15.8233	14.0675	18.2617	15.2192	15.0973	13.8338	14.2595	16.464	15.3142	15.9472	16.0884	14.2221	16.4283	15.0689	16.4231	15.7829	12.1941	16.6032	12.6211	12.8511	15.8274
SRSF3_HUMAN	SRSF3	Serine/arginine-rich splicing factor 3	15.5661	14.9953	0.57081	0.0124023	0.114653	14.2538	14.4378	-0.18401	0.637521	0.914843		16.3537	14.4991	15.7586	16.5459	14.0796	11.0447	13.7062	16.1161	17.6205	15.8388	14.4637	14.7284	17.4932	14.4234	16.1666	11.7517	16.3449	11.5837	16.3645	12.7351	13.9361	17.0647	13.9937	14.4329	17.278	15.2414	15.3062	13.7603	15.1138	13.5885	17.4224	13.0521	14.8908	12.6104	15.9464	15.2738
STIP1_HUMAN	STIP1	Stress-induced-phosphoprotein 1	17.3866	17.0324	0.354223	0.00948668	0.103173	16.8709	16.6412	0.229739	0.22043	0.73679		15.7051	16.246	15.6695	17.0951	15.8873	16.5782	17.0265	16.9226	18.2084	17.2746	17.4788	17.1991	17.048	17.4677	17.9097	16.5631	17.6307	17.0284	17.9096	15.0818	17.2136	17.908	15.4519	16.0053	18.1848	16.9231	16.3965	16.5336	14.6848	15.3252	17.373	16.2641	17.5738	16.6894	17.2334	15.0093
STX7_HUMAN	STX7	Syntaxin-7	16.3589	16.5166	-0.157726	0.410653	0.72084	13.2118	13.541	-0.329135	0.581162	0.892504		17.7947	14.7579	15.169	16.5698	17.5235	17.1091	17.1304	16.138	17.4103	18.3733	18.087	17.3498	14.5955	17.5301	16.9902	15.8513	16.7608	17.2635	18.2533	14.8273	14.8878	17.0891	17.6395	16.9736	17.983	16.4676	16.6966	16.3559	14.1188	17.8997	15.8454	11.9261	17.0575	16.7607	15.6135	17.174
TCP4_HUMAN	SUB1	Activated RNA polymerase II transcriptional coactivator p15	12.6221	12.2486	0.373469	0.298202	0.630818	12.7301	12.4439	0.286151	0.465156	0.83576		10.0704	13.3836	11.6652	13.8074	10.4536	13.047	10.9129	15.8938	11.5946	12.584	11.5927	11.8649	14.218	12.4229	14.4438	12.7869	14.5309	15.0268	12.03	14.5631	14.9254	14.1422	8.35021	13.362	13.681	14.594	11.6197	10.8234	15.4979	14.2412	13.684	14.2001	14.0728	14.3415	14.0706	12.8479
ST2B1_HUMAN	SULT2B1	Sulfotransferase family cytosolic 2B member 1	14.8377	14.913	-0.0752662	0.776418	0.918894	14.7595	14.8579	-0.0984693	0.761392	0.936071		17.6462	15.3592	17.915	17.8677	16.0638	14.4047	14.4524	14.343	14.7662	15.0883	15.9162	12.8932	14.6278	13.1803	16.2899	14.2163	13.8003	15.6629	13.9999	16.3275	15.484	12.9048	14.4814	17.0563	13.1691	13.7905	11.9999	15.1261	15.8367	13.7201	14.8351	15.1726	15.5888	15.2023	15.5041	14.392
TAGL2_HUMAN	TAGLN2	Transgelin-2	17.7691	17.3209	0.448268	0.000223966	0.0214261	17.5599	17.4568	0.103125	0.50401	0.845447		17.313	18.3921	18.1361	17.152	15.7988	17.105	15.4821	17.2009	17.7916	17.9789	16.8348	16.1154	17.8143	18.27	18.4178	18.1447	18.1262	17.931	17.5895	17.7152	16.0355	17.9433	17.6435	16.6086	17.9289	17.0676	15.9298	17.3993	16.0819	16.7959	17.4022	16.7003	17.3708	17.3525	17.2358	17.9721
TALDO_HUMAN	TALDO1	Transaldolase	19.8866	19.6646	0.221952	0.0486169	0.270933	20.4312	20.1135	0.317757	0.042643	0.444114		18.5033	18.7379	18.9987	18.9512	19.545	19.0219	19.0379	21.1185	19.9602	19.6689	20.3417	18.2902	19.9627	21.0021	20.3159	20.0011	20.8123	20.4406	20.487	20.6017	18.7383	20.7511	20.8585	19.1044	20.016	20.6428	17.8086	20.2374	19.5478	18.8649	19.5362	18.3392	19.3823	19.483	20.0065	18.7334
TBCA_HUMAN	TBCA	Tubulin-specific chaperone A	17.0296	16.6959	0.333659	0.00939106	0.103173	16.8119	16.6351	0.176841	0.3354	0.783472		15.465	16.5728	16.2	16.9031	14.3119	13.9078	16.9222	15.9641	18.5123	18.4812	17.833	17.2002	17.8818	17.824	18.3411	15.6388	16.8779	17.9338	16.5827	17.0129	17.1933	17.7785	16.8448	15.9665	17.8066	16.8259	14.501	15.0487	16.5987	16.5002	16.4551	16.4774	16.3897	17.6563	17.613	16.5539
TCPA_HUMAN	TCP1	T-complex protein 1 subunit alpha	14.0657	14.2933	-0.22769	0.232212	0.56104	14.2921	14.2983	-0.006179	0.976704	0.997559		16.1764	16.294	14.4633	14.0996	15.2032	16.8458	14.236	15.3092	13.8899	14.4376	13.8792	14.4855	13.8405	15.7279	15.5296	13.7088	12.7905	11.3611	13.8373	14.2184	14.6246	13.4487	14.5521	15.7023	17.4793	13.6248	14.3707	12.8939	15.4394	15.4728	16.1477	14.2383	14.729	12.7547	13.963	13.5499
TRFE_HUMAN	TF	Serotransferrin	23.1284	23.232	-0.103621	0.488887	0.771667	23.8408	23.5563	0.284547	0.154314	0.645173		23.3754	23.1455	20.7785	20.5806	22.3796	22.3764	21.0715	22.7576	23.0124	21.7595	23.6153	22.0651	24.7836	23.6375	24.2728	23.6144	23.8113	23.8159	24.038	23.6613	24.8975	23.1559	22.5652	20.6968	23.3547	24.6395	24.572	23.565	23.7356	23.5759	22.9406	24.9121	23.3406	23.8855	24.888	23.9915
TGM1_HUMAN	TGM1	Protein-glutamine gamma-glutamyltransferase K	18.3265	18.0891	0.237369	0.114805	0.406779	18.4575	18.1477	0.309823	0.125448	0.616483		17.5802	18.6737	17.96	16.8573	17.4518	17.2008	15.0409	17.9512	18.4363	19.0055	17.1648	14.837	16.9141	18.245	17.7255	19.0514	18.7468	17.9282	18.573	16.5291	15.642	17.9926	16.9526	18.3574	18.7472	16.4397	15.2831	19.7485	18.021	18.2261	16.8796	16.0274	18.0933	16.0423	18.6601	20.2111
TGM3_HUMAN	TGM3	Protein-glutamine gamma-glutamyltransferase E	18.9119	19.6465	-0.734591	0.000410476	0.0235877	19.2755	20.2032	-0.927755	0.00160882	0.368846		16.9597	18.8392	17.2834	17.8549	20.0276	22.6491	18.1237	21.9358	20.1362	23.7472	21.3478	22.322	20.4071	21.3637	20.3068	19.7434	20.3641	20.8918	17.3591	18.063	18.4635	22.3359	19.3521	20.0389	17.347	17.8361	21.2291	19.2361	17.5564	20.2117	20.6513	17.6105	20.7669	17.2475	19.2173	16.9937
ZO1_HUMAN	TJP1	Tight junction protein ZO-1	15.3451	15.4353	-0.090207	0.684832	0.878295	14.0208	14.183	-0.162153	0.664967	0.917675		14.679	13.6265	14.9142	16.3929	15.858	16.2402	16.4392	18.6721	14.2266	13.4297	17.0077	15.1932	14.1069	18.1792	15.8419	13.487	18.2364	14.94	16.5016	11.9743	15.9382	17.8023	14.9082	16.7411	16.9936	15.9161	15.9143	15.1284	12.847	12.9491	14.3709	14.2174	16.4401	14.3804	13.8855	15.5364
ZO2_HUMAN	TJP2	Tight junction protein ZO-2	10.084	9.77822	0.305791	0.563707	0.816335	7.8318	8.41331	-0.581508	0.36956	0.8033		0	12.6938	11.8497	12.9901	12.193	12.3828	8.09363	9.21088	13.3432	15.0251	8.93748	0	11.3284	13.6136	8.93929	12.3255	12.1954	12.7547	0	9.44337	14.1916	11.5075	0	13.6621	13.742	12.3816	0	12.6063	12.7592	10.319	11.0296	4.3664	9.74064	0	11.0146	13.8198
TKT_HUMAN	TKT	Transketolase	16.7969	16.6093	0.187549	0.123322	0.416756	16.7371	16.7952	-0.0580821	0.730539	0.926549		17.183	17.6819	18.4073	17.3438	16.7251	14.8352	16.3938	15.756	15.7916	17.0727	16.372	15.8517	14.3376	15.6284	17.2529	18.9053	16.8198	18.698	16.3286	16.988	16.5225	16.3599	17.9958	18.0489	15.8513	17.614	15.6836	17.0108	17.559	16.7981	16.7381	15.6161	15.215	16.4579	17.4949	17.2478
TLN1_HUMAN	TLN1	Talin-1	15.4585	15.4409	0.0175112	0.90179	0.962326	15.5445	15.3705	0.174	0.322703	0.778823		15.0698	14.0273	15.2149	15.6452	17.6222	15.9783	14.0219	14.7213	16.4513	14.2937	15.3334	14.0041	14.4784	15.2996	15.8239	15.8542	16.4244	17.1068	16.2506	15.1977	14.1166	14.7173	16.9285	16.1403	14.665	15.9978	11.9035	16.347	15.0555	14.9248	13.814	14.0618	14.856	12.9465	16.064	16.3922
TM11D_HUMAN	TMPRSS11D	Transmembrane protease serine 11D	18.8866	19.165	-0.278441	0.0776475	0.325326	18.1061	18.4628	-0.356699	0.0980996	0.562244		17.6193	17.4149	18.1561	19.3804	21.012	20.7776	20.4385	18.4298	19.372	20.7084	20.7223	20.7967	18.135	20.1927	19.413	18.2426	17.5698	22.0591	19.1533	17.6943	16.4733	19.2402	20.1746	19.4232	20.5779	18.9283	20.055	18.9196	16.0743	19.721	18.649	17.5815	19.6174	17.1605	19.211	20.1994
TM11E_HUMAN	TMPRSS11E	Transmembrane protease serine 11E	19.0884	19.3377	-0.249301	0.135927	0.431061	18.175	18.2417	-0.0666991	0.799645	0.952667		17.1923	19.2497	18.5899	19.0744	19.1144	20.8177	20.9389	20.431	21.4934	21.445	20.5436	20.0997	19.2863	19.4527	18.5095	18.1175	19.2682	21.1894	19.5066	17.6162	17.4688	20.133	20.4758	18.4592	19.5334	18.0609	20.1894	18.9378	16.0939	18.7847	19.8358	16.2533	18.4877	18.5087	19.9718	19.7581
TB182_HUMAN	TNKS1BP1	182 kDa tankyrase-1-binding protein	14.2807	14.1285	0.152152	0.499706	0.775912	12.125	12.2907	-0.165708	0.63463	0.914843		13.036	14.5211	14.3199	15.1573	14.7588	15.4064	15.655	14.7062	14.6769	16.1569	14.164	15.3692	14.3438	14.9567	12.8237	13.7209	13.4866	12.3211	11.0862	14.0381	13.7318	15.8518	13.9388	13.6863	15.6352	12.2866	16.8182	11.5383	12.7717	12.4873	15.5183	13.844	15.5426	14.2426	13.8977	15.6351
TOM1_HUMAN	TOM1	Target of Myb protein 1	12.0856	12.1954	-0.10981	0.739883	0.918894	11.9991	12.3491	-0.349967	0.331739	0.780403		15.6241	15.4808	16.6673	16.7853	14.26	9.38666	13.1394	13.4568	12.8741	12.7704	11.3124	12.9051	6.33653	10.2056	13.6194	13.3855	13.2987	14.1807	12.2532	12.4848	9.63946	12.3428	9.43821	13.9451	12.4631	0	9.95841	11.8392	10.0792	15.088	10.5587	11.1917	13.7006	14.7038	12.7619	14.7271
QORX_HUMAN	TP53I3	Quinone oxidoreductase PIG3	18.5686	18.0783	0.490262	0.00106261	0.0329143	18.5302	18.1261	0.404119	0.0348111	0.444114		17.0561	17.8991	16.5239	18.8289	15.7984	18.2453	19.1351	16.8636	20.4541	19.3536	17.616	17.6164	18.7918	18.931	19.2674	16.2481	17.9071	16.7026	19.387	17.2805	17.4499	19.6664	16.0919	14.7914	19.6085	17.603	17.6161	16.7606	16.5978	18.1536	16.7406	17.9771	18.5437	15.9482	19.3355	18.9063
TPD52_HUMAN	TPD52	Tumor protein D52	12.7197	12.4609	0.25877	0.554279	0.814663	13.3519	13.4273	-0.0754065	0.871502	0.975841		12.172	15.4045	12.7526	12.7316	11.2777	9.7528	13.6018	13.4025	16.5974	16.0736	12.2211	8.72739	16.1835	15.1321	1.12228	14.5264	13.4419	0	14.2429	13.8625	15.3589	0	10.7558	15.1449	9.63361	15.9133	17.1062	12.458	12.2532	11.3684	15.9775	14.9961	12.9799	14.6576	10.0374	12.5758
TPD54_HUMAN	TPD52L2	Tumor protein D54	14.4666	14.1314	0.335151	0.138683	0.434996	14.5963	14.7024	-0.106096	0.703854	0.917675		14.8468	16.1833	14.9298	13.453	14.9565	11.3026	13.7975	12.9566	16.2488	15.4814	13.6462	14.4282	16.3757	15.978	15.349	13.7161	15.3138	14.7396	14.5309	13.0703	14.9864	14.5417	6.29232	14.2849	13.1808	12.0487	6.17044	13.0005	13.0808	11.7814	15.3068	12.9585	15.2813	14.8663	13.8655	12.4375
TPIS_HUMAN	TPI1	Triosephosphate isomerase	18.4503	17.9549	0.495331	0.00176527	0.0412484	18.4738	18.2323	0.241526	0.233425	0.742876		20.9568	20.0321	20.0419	19.0412	17.5864	14.8431	15.2671	15.257	17.7753	18.3351	17.6402	15.9334	17.7333	17.8421	18.4277	20.5759	17.9807	18.3209	18.684	19.1334	16.3366	17.3281	16.8129	19.2421	18.1468	18.5065	17.5004	17.9834	17.8899	20.1041	18.0584	17.9055	17.751	15.754	17.486	18.1968
TPM3_HUMAN	TPM3	Tropomyosin alpha-3 chain	19.8709	19.6904	0.180522	0.248696	0.57794	18.9689	19.012	-0.0431364	0.836687	0.965559		17.2142	19.2168	18.1139	21.3794	21.3999	18.0044	18.5197	18.4818	20.6018	21.5179	19.4561	19.5952	19.8972	20.4596	19.3572	18.1746	20.697	17.2505	20.4634	18.0849	18.0132	20.6011	19.2689	19.8521	20.2757	19.9693	18.3347	19.133	18.0228	19.5482	19.3361	18.1871	21.8027	19.1944	20.0174	17.0315
TPM4_HUMAN	TPM4	Tropomyosin alpha-4 chain	20.7615	20.5014	0.260033	0.08294	0.330608	19.6385	19.7687	-0.130206	0.49861	0.845447		18.0295	20.0006	18.6241	22.0539	22.4385	18.9572	20.213	20.0049	21.238	22.2466	19.7417	20.8938	20.6315	21.4562	20.267	18.9932	21.4665	21.4149	21.4163	18.6814	19.5495	21.482	20.0657	20.53	22.0184	20.5109	17.2241	19.2712	18.8941	22.465	19.3114	18.0961	21.737	19.1162	20.3514	20.8
TPRG1_HUMAN	TPRG1	Tumor protein p63-regulated gene 1 protein	12.006	12.1716	-0.165591	0.642976	0.858045	10.8965	12.0035	-1.10697	0.0125289	0.375286		16.2475	14.9269	16.2795	15.9997	14.95	0	10.5968	6.53728	11.3835	10.6392	11.4247	10.7192	12.1912	9.3232	13.1028	14.1146	11.7336	9.8815	15.5368	16.4154	13.3723	11.2034	10.1269	14.4254	12.5796	10.7261	10.0682	11.6893	13.3905	19.669	10.6934	10.3386	12.2506	11.747	12.1604	14.3075
TCTP_HUMAN	TPT1	Translationally-controlled tumor protein	13.6042	13.624	-0.0198677	0.937787	0.982766	14.3903	14.2151	0.175186	0.511706	0.845447		13.9991	15.7105	16.7375	14.524	11.6436	10.5758	13.5788	8.63955	10.956	13.8687	12.7733	12.7008	14.5192	13.3148	14.7484	14.8554	14.3368	10.7985	11.7633	13.4745	12.1719	13.7326	15.6151	14.6766	14.5198	13.3422	11.504	13.2488	14.3782	10.8326	13.9843	13.3191	14.3407	13.4895	14.944	13.7242
TRI29_HUMAN	TRIM29	Tripartite motif-containing protein 29	16.9802	16.8085	0.171763	0.23591	0.56104	16.4053	16.5323	-0.127	0.46613	0.83576		17.5078	17.4398	17.9325	17.8727	16.2898	17.5396	17.3582	17.5422	18.4617	17.1114	16.6236	15.5331	15.7118	16.5533	15.3954	18.6042	16.0373	16.5347	16.1544	16.0974	19.2677	18.3623	16.7573	18.1218	17.833	14.9972	15.0319	16.298	13.8725	18.2639	16.7216	15.9563	17.1728	16.6222	16.4703	18.7757
TTL12_HUMAN	TTLL12	Tubulin--tyrosine ligase-like protein 12	10.1431	10.2114	-0.0683658	0.895606	0.959101	10.8723	11.075	-0.202703	0.704047	0.917675		11.6927	15.1517	16.2988	15.15	11.9658	0	0	13.0382	12.7401	13.3621	12.7989	12.4128	10.2231	11.3501	8.91633	15.088	10.9465	6.51637	6.84858	11.2719	12.939	14.1333	12.9147	15.0569	12.3971	11.7256	11.519	12.5021	10.8386	14.6294	9.88097	11.9086	14.1239	11.904	6.69213	11.5689
TTHY_HUMAN	TTR	Transthyretin	19.3274	19.3378	-0.0104318	0.946959	0.982766	19.4325	19.1705	0.261989	0.212205	0.73679		19.8651	19.7863	18.5261	17.4329	20.3152	16.7319	18.3982	17.6942	19.8937	18.9243	20.6604	18.237	21.5037	22.0578	19.0592	19.0587	19.6033	19.3063	19.7726	20.0527	21.4173	19.3508	19.722	17.6269	19.3464	21.4847	20.6732	19.8233	20.317	20.0355	19.7606	21.4079	21.3401	19.3146	20.7791	19.3748
TBA4A_HUMAN	TUBA4A	Tubulin alpha-4A chain	15.2341	15.1722	0.0619289	0.736168	0.91861	14.443	14.7575	-0.314527	0.189891	0.707775		17.307	15.8775	18.8546	17.1391	17.1625	14.6987	14.5076	14.8259	15.297	15.8673	15.5027	12.4245	13.2958	14.1076	13.2069	17.4094	14.6556	16.4451	13.0083	16.6841	13.2508	12.8949	13.702	17.6771	16.5781	15.0727	13.2381	16.4853	14.7915	17.2971	13.7463	14.1837	16.3908	14.2084	14.9479	16.0377
TBB5_HUMAN	TUBB	Tubulin beta chain	14.0166	13.7943	0.222238	0.239484	0.563376	13.7291	13.9592	-0.23007	0.372026	0.8033		15.6866	14.7032	17.2569	17.0996	16.8145	14.288	15.9712	13.0902	14.866	15.2124	14.0551	13.7766	11.6244	15.4182	10.0217	15.1915	14.1325	14.4388	12.4408	13.5626	12.4161	16.0385	15.438	15.6996	13.8169	12.9315	13.2482	12.9708	15.2035	16.5592	15.7787	13	13.7677	13.4126	16.28	12.8102
EFTU_HUMAN	TUFM	Elongation factor Tu, mitochondrial	8.06461	8.66865	-0.604039	0.313139	0.639627	8.74741	8.9409	-0.193486	0.76554	0.936071		6.2774	9.49255	13.301	12.5314	13.0625	-3.46921	10.853	-1.06128	6.82882	11.1205	4.47767	14.3705	15.6478	10.9561	0	1.37679	10.7619	5.92286	14.562	10.3985	9.32895	7.3127	11.5978	15.3241	11.9745	6.19281	10.7918	9.28312	6.24279	13.4892	7.53881	12.4928	8.98105	5.40459	4.27193	8.78215
TWF1_HUMAN	TWF1	Twinfilin-1	9.12364	9.79778	-0.67414	0.229509	0.56104	10.9994	10.7869	0.212495	0.707015	0.91816		14.6151	13.1685	16.6706	15.626	0	0	0	11.5385	14.4412	12.5022	8.14272	11.4806	12.989	11.1189	0	13.8474	7.20326	12.6016	0	11.1729	15.9095	11.3601	5.76625	10.52	8.03717	12.8801	12.6191	11.947	13.4103	11.5708	13.6948	8.44185	13.6898	0	8.94374	9.82721
THIO_HUMAN	TXN	Thioredoxin	22.6238	22.5381	0.0856769	0.572687	0.823866	21.4562	21.3983	0.0579308	0.801339	0.952667		21.1208	21.8574	21.996	22.6525	23.6622	22.3707	22.9868	21.545	24.2722	24.208	24.0001	23.4675	23.3339	23.3786	23.2493	21.6233	22.4273	23.8045	22.8877	20.177	23.0384	23.15	22.0841	22.576	23.6978	21.7913	23.7046	21.4415	20.6859	23.08	21.9179	21.699	23.5949	22.5983	23.5072	23.0637
TXD17_HUMAN	TXNDC17	Thioredoxin domain-containing protein 17	17.1567	16.685	0.471704	0.0196637	0.1577	17.8824	17.8591	0.0232879	0.941189	0.994263		16.9402	17.695	16.6394	17.957	13.6424	13.9049	17.7959	14.4716	17.0676	19.1912	16.7152	15.1403	18.7623	18.7162	16.356	15.8709	17.1932	16.2943	18.5116	17.0869	16.3369	17.033	16.3713	16.9445	18.3217	18.1768	17.3038	13.6407	15.6854	16.2813	17.6287	15.1876	17.7875	16.8394	18.3656	16.8704
TXNL1_HUMAN	TXNL1	Thioredoxin-like protein 1	14.048	13.9725	0.0755351	0.805432	0.939453	13.6939	13.5619	0.132013	0.765094	0.936071		13.6691	14.4648	14.8387	14.2366	15.1962	16.907	11.2402	15.7872	14.1388	15.0404	14.4332	13.0188	13.2536	14.4922	15.193	14.7791	15.631	16.12	12.6673	14.3579	12.7583	17.4121	14.9226	16.3833	13.7582	13.9052	12.1877	14.438	16.0497	9.43966	15.2438	13.7425	14.5229	14.809	13.7129	12.4679
TYPH_HUMAN	TYMP	Thymidine phosphorylase	16.2532	15.9342	0.318984	0.0437058	0.253405	16.6443	16.8471	-0.202727	0.343374	0.792182		16.3842	15.9968	15.7703	15.1794	16.3331	16.7729	13.6509	18.2175	15.6033	15.3352	15.7324	14.956	16.8783	16.594	17.0688	16.5992	18.1017	15.8059	14.7828	15.1398	15.0598	15.5899	16.5023	16.3955	17.6103	16.8026	14.697	16.0938	12.8737	15.1168	16.7682	14.4808	17.07	14.9503	16.4114	16.7795
UBA1_HUMAN	UBA1	Ubiquitin-like modifier-activating enzyme 1	15.8002	15.5527	0.247538	0.328339	0.639627	16.0013	15.7546	0.246655	0.395296	0.813561		16.9033	17.474	18.172	17.4093	15.0905	13.2332	9.65725	16.0236	16.2511	20.8323	14.1374	16.4939	15.9555	15.0367	13.6775	18.1238	20.9742	10.0106	15.1512	14.8732	15.4965	15.5775	13.5265	15.9612	15.5776	16.1351	14.1349	14.0698	16.2328	16.4072	14.9014	15.592	16.5578	14.6395	16.0883	14.789
UB2V1_HUMAN	UBE2V1	Ubiquitin-conjugating enzyme E2 variant 1	17.3998	17.2195	0.180307	0.152149	0.451142	17.3286	16.977	0.3516	0.0459418	0.454666		15.2221	17.0037	14.8752	17.096	16.0198	17.3993	16.3681	18.8941	17.9496	17.7199	17.458	16.6565	18.4184	18.3606	17.0769	15.5018	18.0959	14.2818	17.1224	16.7581	15.8605	18.4206	18.0557	15.9136	17.51	17.5906	15.2839	16.4596	15.9366	17.1268	16.5875	15.6754	16.5807	17.8406	17.9329	16.303
UGDH_HUMAN	UGDH	UDP-glucose 6-dehydrogenase	15.8077	15.5641	0.243645	0.184167	0.494924	15.6709	15.3018	0.36911	0.150909	0.645173		15.7812	15.727	14.3573	15.6987	16.3679	15.3162	15.3238	18.4513	17.5724	15.511	15.627	15.2636	15.9528	16.8506	17.0692	14.7555	16.8968	16.6362	16.8082	11.4898	15.0104	17.7061	12.4692	16.3597	16.3835	15.4116	14.9263	14.6088	12.5974	14.9911	15.611	15.237	14.6545	11.7948	15.0585	13.5313
UGPA_HUMAN	UGP2	UTP--glucose-1-phosphate uridylyltransferase	15.3072	14.9886	0.318567	0.0491867	0.271473	15.6622	15.4683	0.193861	0.321298	0.778823		16.1443	14.9292	15.9463	15.8224	14.9338	11.9752	11.3103	12.6312	16.5599	14.2414	14.2342	14.1439	14.352	14.0673	18.3884	16.2643	14.841	15.8562	15.0234	15.7924	13.2454	15.5128	13.3276	15.9277	17.482	16.392	13.2014	17.2691	14.9554	16.8171	12.4249	11.4516	14.9875	17.0819	15.5378	14.6624
QCR1_HUMAN	UQCRC1	Cytochrome b-c1 complex subunit 1, mitochondrial	10.5598	10.2124	0.347476	0.509763	0.778202	9.96262	9.60294	0.359676	0.5543	0.869312		13.2118	14.1899	16.2539	16.1618	13.7722	10.7232	13.384	11.4341	0	15.6078	14.5776	11.6195	14.6301	12.0875	7.34159	11.7919	10.4764	9.06737	13.4888	9.73941	13.7214	10.826	1.96394	14.3849	10.3272	8.51409	8.40242	8.9408	8.4145	12.7121	11.192	11.8337	12.383	0	10.3594	10.416
QCR2_HUMAN	UQCRC2	Cytochrome b-c1 complex subunit 2, mitochondrial	9.75961	10.3304	-0.570754	0.284989	0.624364	8.67719	9.42244	-0.745251	0.311804	0.778153		13.784	15.6714	15.6189	15.3302	12.8514	10.3008	0	9.32166	13.1008	11.3555	2.53009	10.8864	12.0032	10.4678	8.23519	11.5935	12.254	3.01703	10.5056	10.4477	12.042	12.0911	11.8149	15.2504	11.164	9.93584	9.01824	12.2917	13.3978	13.4823	12.1396	12.4919	12.0282	9.85602	11.8779	11.3154
USO1_HUMAN	USO1	General vesicular transport factor p115	11.1751	11.1597	0.0153943	0.974206	0.992364	10.8913	11.5618	-0.6705	0.23684	0.742876		13.2921	13.2014	16.2496	14.0899	14.2632	9.25441	11.8608	11.953	11.5281	11.7628	10.1366	12.6428	0	9.37465	8.87805	13.3969	12.0598	11.0131	12.8388	0	15.0579	13.1923	5.32602	14.4416	14.6384	9.88198	10.4338	11.2584	9.18485	17.2385	13.0974	12.8735	15.0086	15.0104	10.1429	11.5369
VAT1_HUMAN	VAT1	Synaptic vesicle membrane protein VAT-1 homolog	15.1006	14.7773	0.32328	0.243689	0.57093	13.9348	14.1206	-0.18575	0.596293	0.892504		15.531	15.384	17.3184	17.5579	10.9664	16.6665	15.8702	7.91997	17.0512	15.0887	16.1358	16.1615	15.0878	15.536	16.6894	16.7151	14.7709	16.4896	15.7893	15.4445	16.2223	15.8204	15.6677	14.3415	14.6451	12.2359	15.035	15.2013	16.2361	16.1418	15.6598	13.6297	13.7512	16.359	15.1686	12.5967
VINC_HUMAN	VCL	Vinculin	18.8272	18.8547	-0.0275453	0.820076	0.94398	18.3959	18.4013	-0.00533432	0.971884	0.997559		16.1792	16.7888	16.8181	18.4856	19.6305	20.2476	19.2425	19.3174	18.4722	19.4658	19.0416	20.0429	17.4969	20.1434	19.1183	18.349	19.6301	19.8567	20.09	17.7149	17.2986	19.5333	19.5313	19.1097	19.7652	18.8411	19.4264	18.9255	16.7586	18.3963	18.1077	17.7068	19.1604	18.0084	18.84	19.2487
TERA_HUMAN	VCP	Transitional endoplasmic reticulum ATPase	15.8003	15.7328	0.0674374	0.702811	0.892508	16.2153	16.4942	-0.278923	0.201532	0.725774		16.0119	16.7138	18.172	16.7775	15.7395	14.9126	14.2499	15.338	16.5373	17.7753	14.3395	14.2312	15.8573	13.945	15.3037	16.1207	16.1896	13.661	15.5789	15.4918	14.5722	16.4449	15.0096	15.9443	12.9941	16.1138	16.0889	14.8201	14.8089	16.6256	16.4071	15.3509	16.634	14.7761	14.3676	11.4587
VIME_HUMAN	VIM	Vimentin	19.5922	19.3317	0.260543	0.192053	0.498816	18.8041	18.626	0.17808	0.43787	0.829923		19.7959	18.995	18.0751	17.1153	21.909	18.6437	18.7125	22.2674	17.855	19.2311	18.9628	19.3308	18.1296	18.6755	19.8302	20.6816	20.1784	20.1797	20.7801	18.1741	16.4694	20.1085	20.9899	18.5778	19.6759	20.1164	18.9394	21.13	18.8045	20.2202	18.5282	15.8804	19.4497	19.7961	20.0172	20.6725
VTNC_HUMAN	VTN	Vitronectin	16.8951	17.1406	-0.245495	0.184729	0.494924	17.7407	17.5434	0.197307	0.428276	0.829923		18.4235	17.4106	17.9817	14.6233	17.304	15.8121	17.4883	19.0881	17.2918	15.803	18.3136	17.0662	18.0427	17.5508	16.4423	18.1504	19.029	18.4421	17.1184	16.9541	19.67	16.0885	16.6217	16.5691	15.5348	19.734	17.3644	18.6477	19.004	16.4944	17.5281	20.5963	16.9919	15.9083	18.811	18.7492
WDR1_HUMAN	WDR1	WD repeat-containing protein 1	15.9379	15.8764	0.0614807	0.760942	0.918894	16.2035	15.948	0.255509	0.297589	0.772923		18.7436	18.1746	19.1164	17.196	18.4335	14.9649	14.7218	14.3286	16.7852	14.7226	16.8012	12.5585	13.551	16.1049	17.3332	18.9548	16.4827	17.738	15.2425	15.8321	14.2051	16.2736	14.8086	17.7672	15.2887	16.2743	14.7898	15.7227	16.6566	17.5839	14.2416	12.6595	18.7757	15.2375	13.9673	15.4648
WFDC2_HUMAN	WFDC2	WAP four-disulfide core domain protein 2	18.4748	19.1408	-0.665983	0.00983976	0.103173	18.2087	18.2112	-0.00255463	0.994353	0.997934		15.3731	12.7361	16.2833	14.102	19.1899	22.3463	22.247	18.9387	19.4518	24.2008	22.2141	20.9835	19.2092	20.5399	20.5976	19.6965	20.5312	19.7223	20.4363	20.5172	20.0403	19.3515	19.9703	18.1533	18.7134	17.9695	20.3372	20.5308	20.8048	16.7177	20.2001	17.0294	18.7854	20.6566	21.5219	16.1617
1433B_HUMAN	YWHAB	14-3-3 protein beta/alpha	16.1871	15.9321	0.255068	0.128412	0.416756	16.3033	15.9916	0.311628	0.12356	0.616483		17.8124	17.0904	17.9654	17.2192	16.4505	13.3308	14.0811	15.868	15.5032	16.412	15.3252	14.4808	14.9688	14.4754	15.2702	18.4382	16.6523	16.7588	16.063	17.1669	14.2118	17.1064	15.312	17.5956	15.8237	16.9441	12.9118	17.3742	15.7598	18.1149	15.9567	14.5188	16.4353	15.9049	16.7441	19.1673
1433E_HUMAN	YWHAE	14-3-3 protein epsilon	16.9166	16.6072	0.309355	0.0377205	0.242833	16.9965	16.8281	0.168423	0.345716	0.792182		18.0936	18.331	19.5471	17.8586	17.8299	15.9881	14.6834	14.8262	15.9083	17.2486	16.5261	15.2782	16.891	15.5095	16.3429	17.3684	16.626	16.0635	16.8178	17.734	16.7978	16.3499	15.4583	17.7184	15.5653	17.0871	15.2889	15.956	16.9133	18.6907	17.3259	15.2684	16.7791	16.4226	16.2379	16.4022
1433G_HUMAN	YWHAG	14-3-3 protein gamma	16.0397	15.3859	0.653848	0.00194025	0.0412484	15.7262	15.5281	0.198085	0.425701	0.829923		16.7324	16.9327	18.5254	17.2915	15.9196	12.1014	14.0748	17.5077	13.7359	16.5006	16.0315	15.3633	13.4225	15.4462	13.7781	18.2303	16.8386	15.193	15.28	16.5106	14.6719	16.6989	16.962	17.3956	15.8644	16.4264	13.3736	15.7497	15.7865	17.087	16.1943	13.1057	14.9106	14.6768	15.9044	15.3685
1433F_HUMAN	YWHAH	14-3-3 protein eta	13.146	12.7691	0.376896	0.230481	0.56104	13.0871	13.0456	0.0415449	0.893722	0.977136		14.6704	14.5719	16.2332	14.9138	12.8621	8.85391	11.0549	14.554	12.8576	13.6657	12.2673	11.3773	13.5906	12.8731	9.63535	16.4319	14.5668	9.76401	11.6968	14.3852	11.6414	8.53022	12.5787	15.2733	12.1232	14.6116	9.76004	15.431	13.9798	15.4102	11.4624	13.328	12.797	13.157	15.4238	13.7318
1433T_HUMAN	YWHAQ	14-3-3 protein theta	14.1372	13.8956	0.241614	0.327979	0.639627	14.4183	14.2362	0.182076	0.489654	0.836492		17.0953	16.0092	17.7687	16.2431	14.5785	9.79327	11.2667	13.5305	13.6284	13.538	12.388	14.7919	13.7405	15.1865	12.2579	17.0356	14.7126	11.0614	13.0848	13.5461	11.6567	17.026	15.3172	15.8994	13.3517	14.0537	13.2735	15.163	14.7132	15.8538	16.6367	13.3302	13.3871	13.9243	14.2682	15.3357
1433Z_HUMAN	YWHAZ	14-3-3 protein zeta/delta	18.8358	18.3147	0.521135	0.00120418	0.0329143	18.4843	18.5131	-0.0287989	0.887601	0.977136		20.4594	19.9966	19.8932	19.1148	17.7244	15.8253	17.18	18.5126	17.6628	18.6282	16.9867	16.9544	17.3274	17.3948	18.3953	20.3977	18.7128	21.1592	15.7813	19.2187	16.6409	17.8742	18.238	18.782	16.3227	18.3073	15.1086	18.5177	18.4777	20.5059	17.8648	16.2932	18.3597	18.4245	20.6132	18.1749
ZN185_HUMAN	ZNF185	Zinc finger protein 185	18.6501	18.5523	0.0978058	0.544584	0.81404	16.4701	16.2363	0.233802	0.320178	0.778823		18.5945	17.9022	18.492	19.8473	17.9902	18.2591	21.0708	16.4599	19.2531	18.9073	18.2072	20.2687	16.6781	19.3695	18.5917	17.395	16.4548	18.9866	19.4696	17.9682	17.0011	19.1701	17.5022	18.8162	20.2561	17.029	19.8192	17.2884	15.4012	18.9195	17.6453	16.8834	19.3451	17.7534	17.5266	19.2727
[truncated: 407 more columns]
